# Supplementary material for: Relationships of stomatal morphology to the environment across plant communities
Source: Nat Commun. 2023 Oct 19;14:6629. doi: 10.1038/s41467-023-42136-2 (PMC10587080; doi:10.1038/s41467-023-42136-2)
Supplement: Supplementary file 5 — Supplementary Code 1 [file 41467_2023_42136_MOESM5_ESM.zip]

Archive with 1 entries (1 files):
- Supplementary Code 1/R code.R
