# Supplementary material for: Relationships of stomatal morphology to the environment across plant communities
Source: Nat Commun. 2023 Oct 19;14:6629. doi: 10.1038/s41467-023-42136-2 (PMC10587080; doi:10.1038/s41467-023-42136-2)
Supplement: Supplementary file 5 — Supplementary Code 1 [file 41467_2023_42136_MOESM5_ESM.zip › Supplementary Code 1/R code.R]

setwd(choose.dir())
library(openxlsx)

site_information=read.xlsx("revision_data.xlsx",sheet = 1)

site_information=cbind(site_information[,1:36],site_information[,44:46],site_information[,37:43])

site_information_F=subset(site_information,site_information$Vegetation=="Forests")

site_information_G=subset(site_information,site_information$Vegetation=="Grasslands")

install.packages("minqa")
library(lmerTest)
library(lme4)
install.packages("MuMIn")
library(MuMIn)

c=c()

for (i in 17:46) {
  mt0<-lmer(log10(SD_mean)~site_information[,i]+(1|Site),data=site_information) 
  mt1<- lmer(log10(SD_mean)~site_information_F[,i]+(1|Site),data=site_information_F) 
  mt2<-lmer(log10(SD_mean)~site_information_G[,i]+(1|Site),data=site_information_G) 
  value=c(colnames(site_information)[6],colnames(site_information)[i],
          coef(summary(mt0))[,1][2],confint(mt0)[4,],coef(summary(mt0))[2,3:5],r.squaredGLMM(mt0)[1],r.squaredGLMM(mt0)[2],
          coef(summary(mt1))[,1][2],confint(mt1)[4,],coef(summary(mt1))[2,3:5],r.squaredGLMM(mt1)[1],r.squaredGLMM(mt1)[2], 
          coef(summary(mt2))[,1][2],confint(mt2)[4,],coef(summary(mt2))[2,3:5],r.squaredGLMM(mt2)[1],r.squaredGLMM(mt2)[2] )
  
  c=rbind(c,value)
}


row.names(c)=NULL
#colnames(c)=c("Dependent variable","Independent variable","Slope0","R2m0","R2c0","P0","Slope1","R2m1","R2c1","P1","Slope2","R2m2","R2c2","P2")

write.csv(c,"SD_mean~EN.csv",row.names = F)

round(c,digits = 3)

confint(mt0)[4,]


c=c()

for (i in 17:46) {
  mt0<-lmer(log10(SL_mean)~site_information[,i]+(1|Site),data=site_information) 
  mt1<- lmer(log10(SL_mean)~site_information_F[,i]+(1|Site),data=site_information_F) 
  mt2<-lmer(log10(SL_mean)~site_information_G[,i]+(1|Site),data=site_information_G) 
  value=c(colnames(site_information)[6],colnames(site_information)[i],
          coef(summary(mt0))[,1][2],confint(mt0)[4,],coef(summary(mt0))[2,3:5],r.squaredGLMM(mt0)[1],r.squaredGLMM(mt0)[2],
          coef(summary(mt1))[,1][2],confint(mt1)[4,],coef(summary(mt1))[2,3:5],r.squaredGLMM(mt1)[1],r.squaredGLMM(mt1)[2], 
          coef(summary(mt2))[,1][2],confint(mt2)[4,],coef(summary(mt2))[2,3:5],r.squaredGLMM(mt2)[1],r.squaredGLMM(mt2)[2] )
  
  
  c=rbind(c,value)
}

row.names(c)=NULL
#colnames(c)=c("Dependent variable","Independent variable","Slope0","R2m0","R2c0","P0","Slope1","R2m1","R2c1","P1","Slope2","R2m2","R2c2","P2")

write.csv(c,"SL_mean~EN.csv",row.names = F)


c=c()

for (i in 17:46) {
  mt0<-lmer(log10(SPI_mean)~site_information[,i]+(1|Site),data=site_information) 
  mt1<- lmer(log10(SPI_mean)~site_information_F[,i]+(1|Site),data=site_information_F) 
  mt2<-lmer(log10(SPI_mean)~site_information_G[,i]+(1|Site),data=site_information_G) 
  value=c(colnames(site_information)[6],colnames(site_information)[i],
          coef(summary(mt0))[,1][2],confint(mt0)[4,],coef(summary(mt0))[2,3:5],r.squaredGLMM(mt0)[1],r.squaredGLMM(mt0)[2],
          coef(summary(mt1))[,1][2],confint(mt1)[4,],coef(summary(mt1))[2,3:5],r.squaredGLMM(mt1)[1],r.squaredGLMM(mt1)[2], 
          coef(summary(mt2))[,1][2],confint(mt2)[4,],coef(summary(mt2))[2,3:5],r.squaredGLMM(mt2)[1],r.squaredGLMM(mt2)[2] )
  
  
  c=rbind(c,value)
}

row.names(c)=NULL
#colnames(c)=c("Dependent variable","Independent variable","Slope0","R2m0","R2c0","P0","Slope1","R2m1","R2c1","P1","Slope2","R2m2","R2c2","P2")

write.csv(c,"SPI_mean~EN.csv",row.names = F)


###############################################3

####################################################


c=c()

for (i in 17:46) {
  mt0<-lmer(log10(SD_var)~site_information[,i]+(1|Site),data=site_information) 
  mt1<- lmer(log10(SD_var)~site_information_F[,i]+(1|Site),data=site_information_F) 
  mt2<-lmer(log10(SD_var)~site_information_G[,i]+(1|Site),data=site_information_G) 
  
  value=c(colnames(site_information)[6],colnames(site_information)[i],
          coef(summary(mt0))[,1][2],confint(mt0)[4,],coef(summary(mt0))[2,3:5],r.squaredGLMM(mt0)[1],r.squaredGLMM(mt0)[2],
          coef(summary(mt1))[,1][2],confint(mt1)[4,],coef(summary(mt1))[2,3:5],r.squaredGLMM(mt1)[1],r.squaredGLMM(mt1)[2], 
          coef(summary(mt2))[,1][2],confint(mt2)[4,],coef(summary(mt2))[2,3:5],r.squaredGLMM(mt2)[1],r.squaredGLMM(mt2)[2] )
  
  c=rbind(c,value)
}

row.names(c)=NULL
#colnames(c)=c("Dependent variable","Independent variable","Slope0","R2m0","R2c0","P0","Slope1","R2m1","R2c1","P1","Slope2","R2m2","R2c2","P2")

write.csv(c,"SD_var~EN.csv",row.names = F)


c=c()

for (i in 17:46) {
  mt0<-lmer(log10(SL_var)~site_information[,i]+(1|Site),data=site_information) 
  mt1<- lmer(log10(SL_var)~site_information_F[,i]+(1|Site),data=site_information_F) 
  mt2<-lmer(log10(SL_var)~site_information_G[,i]+(1|Site),data=site_information_G) 
  value=c(colnames(site_information)[6],colnames(site_information)[i],
          coef(summary(mt0))[,1][2],confint(mt0)[4,],coef(summary(mt0))[2,3:5],r.squaredGLMM(mt0)[1],r.squaredGLMM(mt0)[2],
          coef(summary(mt1))[,1][2],confint(mt1)[4,],coef(summary(mt1))[2,3:5],r.squaredGLMM(mt1)[1],r.squaredGLMM(mt1)[2], 
          coef(summary(mt2))[,1][2],confint(mt2)[4,],coef(summary(mt2))[2,3:5],r.squaredGLMM(mt2)[1],r.squaredGLMM(mt2)[2] )
  
  
  
  c=rbind(c,value)
}

row.names(c)=NULL
#colnames(c)=c("Dependent variable","Independent variable","Slope0","R2m0","R2c0","P0","Slope1","R2m1","R2c1","P1","Slope2","R2m2","R2c2","P2")

write.csv(c,"SL_var~EN.csv",row.names = F)


c=c()

for (i in 17:46) {
  mt0<-lmer(log10(SPI_var)~site_information[,i]+(1|Site),data=site_information) 
  mt1<- lmer(log10(SPI_var)~site_information_F[,i]+(1|Site),data=site_information_F) 
  mt2<-lmer(log10(SPI_var)~site_information_G[,i]+(1|Site),data=site_information_G) 

  value=c(colnames(site_information)[6],colnames(site_information)[i],
          coef(summary(mt0))[,1][2],confint(mt0)[4,],coef(summary(mt0))[2,3:5],r.squaredGLMM(mt0)[1],r.squaredGLMM(mt0)[2],
          coef(summary(mt1))[,1][2],confint(mt1)[4,],coef(summary(mt1))[2,3:5],r.squaredGLMM(mt1)[1],r.squaredGLMM(mt1)[2], 
          coef(summary(mt2))[,1][2],confint(mt2)[4,],coef(summary(mt2))[2,3:5],r.squaredGLMM(mt2)[1],r.squaredGLMM(mt2)[2] )
  
  
  
  c=rbind(c,value)
}

row.names(c)=NULL
#colnames(c)=c("Dependent variable","Independent variable","Slope0","R2m0","R2c0","P0","Slope1","R2m1","R2c1","P1","Slope2","R2m2","R2c2","P2")

write.csv(c,"SPI_var~EN.csv",row.names = F)

###########################################
##############################################################


c=c()

for (i in 17:46) {
  mt0<-lmer(SD_skew~site_information[,i]+(1|Site),data=site_information) 
  mt1<- lmer(SD_skew~site_information_F[,i]+(1|Site),data=site_information_F) 
  mt2<-lmer(SD_skew~site_information_G[,i]+(1|Site),data=site_information_G) 
  value=c(colnames(site_information)[6],colnames(site_information)[i],
          coef(summary(mt0))[,1][2],confint(mt0)[4,],coef(summary(mt0))[2,3:5],r.squaredGLMM(mt0)[1],r.squaredGLMM(mt0)[2],
          coef(summary(mt1))[,1][2],confint(mt1)[4,],coef(summary(mt1))[2,3:5],r.squaredGLMM(mt1)[1],r.squaredGLMM(mt1)[2], 
          coef(summary(mt2))[,1][2],confint(mt2)[4,],coef(summary(mt2))[2,3:5],r.squaredGLMM(mt2)[1],r.squaredGLMM(mt2)[2] )
  
  
  
  c=rbind(c,value)
}

row.names(c)=NULL
#colnames(c)=c("Dependent variable","Independent variable","Slope0","R2m0","R2c0","P0","Slope1","R2m1","R2c1","P1","Slope2","R2m2","R2c2","P2")

write.csv(c,"SD_skew~EN.csv",row.names = F)


c=c()

for (i in 17:46) {
  mt0<-lmer(SL_skew~site_information[,i]+(1|Site),data=site_information) 
  mt1<- lmer(SL_skew~site_information_F[,i]+(1|Site),data=site_information_F) 
  mt2<-lmer(SL_skew~site_information_G[,i]+(1|Site),data=site_information_G) 
  value=c(colnames(site_information)[6],colnames(site_information)[i],
          coef(summary(mt0))[,1][2],confint(mt0)[4,],coef(summary(mt0))[2,3:5],r.squaredGLMM(mt0)[1],r.squaredGLMM(mt0)[2],
          coef(summary(mt1))[,1][2],confint(mt1)[4,],coef(summary(mt1))[2,3:5],r.squaredGLMM(mt1)[1],r.squaredGLMM(mt1)[2], 
          coef(summary(mt2))[,1][2],confint(mt2)[4,],coef(summary(mt2))[2,3:5],r.squaredGLMM(mt2)[1],r.squaredGLMM(mt2)[2] )
  
  
  c=rbind(c,value)
}

row.names(c)=NULL
#colnames(c)=c("Dependent variable","Independent variable","Slope0","R2m0","R2c0","P0","Slope1","R2m1","R2c1","P1","Slope2","R2m2","R2c2","P2")

write.csv(c,"SL_skew~EN.csv",row.names = F)


c=c()

for (i in 17:46) {
  mt0<-lmer(SPI_skew~site_information[,i]+(1|Site),data=site_information) 
  mt1<- lmer(SPI_skew~site_information_F[,i]+(1|Site),data=site_information_F) 
  mt2<-lmer(SPI_skew~site_information_G[,i]+(1|Site),data=site_information_G) 
  value=c(colnames(site_information)[6],colnames(site_information)[i],
          coef(summary(mt0))[,1][2],confint(mt0)[4,],coef(summary(mt0))[2,3:5],r.squaredGLMM(mt0)[1],r.squaredGLMM(mt0)[2],
          coef(summary(mt1))[,1][2],confint(mt1)[4,],coef(summary(mt1))[2,3:5],r.squaredGLMM(mt1)[1],r.squaredGLMM(mt1)[2], 
          coef(summary(mt2))[,1][2],confint(mt2)[4,],coef(summary(mt2))[2,3:5],r.squaredGLMM(mt2)[1],r.squaredGLMM(mt2)[2] )
  
  
  c=rbind(c,value)
}

row.names(c)=NULL
#colnames(c)=c("Dependent variable","Independent variable","Slope0","R2m0","R2c0","P0","Slope1","R2m1","R2c1","P1","Slope2","R2m2","R2c2","P2")

write.csv(c,"SPI_skew~EN.csv",row.names = F)


#####################################
###################################


c=c()

for (i in 17:46) {
  mt0<-lmer(SD_kurt~site_information[,i]+(1|Site),data=site_information) 
  mt1<- lmer(SD_kurt~site_information_F[,i]+(1|Site),data=site_information_F) 
  mt2<-lmer(SD_kurt~site_information_G[,i]+(1|Site),data=site_information_G) 
  value=c(colnames(site_information)[6],colnames(site_information)[i],
          coef(summary(mt0))[,1][2],confint(mt0)[4,],coef(summary(mt0))[2,3:5],r.squaredGLMM(mt0)[1],r.squaredGLMM(mt0)[2],
          coef(summary(mt1))[,1][2],confint(mt1)[4,],coef(summary(mt1))[2,3:5],r.squaredGLMM(mt1)[1],r.squaredGLMM(mt1)[2], 
          coef(summary(mt2))[,1][2],confint(mt2)[4,],coef(summary(mt2))[2,3:5],r.squaredGLMM(mt2)[1],r.squaredGLMM(mt2)[2] )
  
  
  
  c=rbind(c,value)
}

row.names(c)=NULL
#colnames(c)=c("Dependent variable","Independent variable","Slope0","R2m0","R2c0","P0","Slope1","R2m1","R2c1","P1","Slope2","R2m2","R2c2","P2")

write.csv(c,"SD_kurt~EN.csv",row.names = F)


c=c()

for (i in 17:46) {
  mt0<-lmer(SL_kurt~site_information[,i]+(1|Site),data=site_information) 
  mt1<- lmer(SL_kurt~site_information_F[,i]+(1|Site),data=site_information_F) 
  mt2<-lmer(SL_kurt~site_information_G[,i]+(1|Site),data=site_information_G) 
  value=c(colnames(site_information)[6],colnames(site_information)[i],
          coef(summary(mt0))[,1][2],confint(mt0)[4,],coef(summary(mt0))[2,3:5],r.squaredGLMM(mt0)[1],r.squaredGLMM(mt0)[2],
          coef(summary(mt1))[,1][2],confint(mt1)[4,],coef(summary(mt1))[2,3:5],r.squaredGLMM(mt1)[1],r.squaredGLMM(mt1)[2], 
          coef(summary(mt2))[,1][2],confint(mt2)[4,],coef(summary(mt2))[2,3:5],r.squaredGLMM(mt2)[1],r.squaredGLMM(mt2)[2] )
  
  
  c=rbind(c,value)
}

row.names(c)=NULL
#colnames(c)=c("Dependent variable","Independent variable","Slope0","R2m0","R2c0","P0","Slope1","R2m1","R2c1","P1","Slope2","R2m2","R2c2","P2")

write.csv(c,"SL_kurt~EN.csv",row.names = F)


c=c()

for (i in 17:46) {
  mt0<-lmer(SPI_kurt~site_information[,i]+(1|Site),data=site_information) 
  mt1<- lmer(SPI_kurt~site_information_F[,i]+(1|Site),data=site_information_F) 
  mt2<-lmer(SPI_kurt~site_information_G[,i]+(1|Site),data=site_information_G) 

  value=c(colnames(site_information)[6],colnames(site_information)[i],
          coef(summary(mt0))[,1][2],confint(mt0)[4,],coef(summary(mt0))[2,3:5],r.squaredGLMM(mt0)[1],r.squaredGLMM(mt0)[2],
          coef(summary(mt1))[,1][2],confint(mt1)[4,],coef(summary(mt1))[2,3:5],r.squaredGLMM(mt1)[1],r.squaredGLMM(mt1)[2], 
          coef(summary(mt2))[,1][2],confint(mt2)[4,],coef(summary(mt2))[2,3:5],r.squaredGLMM(mt2)[1],r.squaredGLMM(mt2)[2] )
  
  
  c=rbind(c,value)
}

row.names(c)=NULL
#colnames(c)=c("Dependent variable","Independent variable","Slope0","R2m0","R2c0","P0","Slope1","R2m1","R2c1","P1","Slope2","R2m2","R2c2","P2")

write.csv(c,"SPI_kurt~EN.csv",row.names = F)


############################################
library(ggplot2)
my_theme=theme(panel.grid.minor = element_blank(),panel.grid.major = element_blank(),
               axis.line = element_line(colour = "black",size = 0.1),panel.background = element_rect(fill= "white",colour ="black"),                       #  设置背景白色，加黑边框（相当于box）
               axis.text.x  = element_text(size=8),axis.text.y=element_text(size=8),
               axis.title.x = element_text(size = 8),      #设置X、Y轴标签的字体
               axis.title.y = element_text(size = 8),
               text = element_text(size = 8, colour = "black"), 
               axis.text=element_text(size=8,colour = "black"),
               axis.ticks = element_line(colour = "black"),
               
)

library(openxlsx)

site_information=read.xlsx("revision_data.xlsx",sheet = 1)

forest=subset(site_information,site_information$Vegetation=="Forests")

grassland=subset(site_information,site_information$Vegetation=="Grasslands")
##
library(lme4)
library(lmerTest)

library(ggplot2)

anova(mt1<-lmer(log10(SD_mean)~Vegetation+(1|Site),data=site_information))

summary(mt1)

anova(mt1<-lmer(SD_mean~Vegetation+(1|Site),data=site_information))


P1=ggplot(site_information,aes(x=Vegetation,y=SD_mean))+geom_violin(aes(fill=Vegetation),trim =F,size=0.3 )+scale_fill_manual(values =c("#006400","#f46f20") )+geom_jitter(position=position_jitter(0.3),size=0.3)+my_theme+
  theme(legend.position = "none",legend.text = element_text(size=8),axis.title.x  = element_blank())+labs(fill="")+annotate("text", x =2, y = 740,label = "p < 0.001",size=3)

anova(mt1<-lmer(log10(SL_mean)~Vegetation+(1|Site),data=site_information))
anova(mt1<-lmer(SL_mean~Vegetation+(1|Site),data=site_information))
summary(mt1)
P2=ggplot(site_information,aes(x=Vegetation,y=SL_mean))+geom_violin(aes(fill=Vegetation),trim =F,size=0.3 )+scale_fill_manual(values =c("#006400","#f46f20") )+geom_jitter(position=position_jitter(0.3),size=0.3)+my_theme+
  theme(legend.position = "none",legend.text = element_text(size=8),axis.title.x  = element_blank())+labs(fill="")+annotate("text", x =2, y = 52,label = "p = 0.117",size=3)

anova(mt1<-lmer(log10(SPI_mean)~Vegetation+(1|Site),data=site_information))
anova(mt1<-lmer(SPI_mean~Vegetation+(1|Site),data=site_information))
summary(mt1)

P3=ggplot(site_information,aes(x=Vegetation,y=SPI_mean))+geom_violin(aes(fill=Vegetation),trim =F,size=0.3 )+scale_fill_manual(values =c("#006400","#f46f20") )+geom_jitter(position=position_jitter(0.3),size=0.3)+my_theme+
  theme(legend.position = "none",legend.text = element_text(size=8),axis.title.x  = element_blank())+labs(fill="")+annotate("text", x =2, y = 42,label = "p < 0.001",size=3)


anova(mt1<-lmer(log10(SD_var)~Vegetation+(1|Site),data=site_information))
summary(mt1)


P4=ggplot(site_information,aes(x=Vegetation,y= log10(SD_var)))+geom_violin(aes(fill=Vegetation),trim =F,size=0.3 )+scale_fill_manual(values =c("#006400","#f46f20") )+geom_jitter(position=position_jitter(0.3),size=0.3)+my_theme+
  theme(legend.position = "none",legend.text = element_text(size=8),axis.title.x  = element_blank())+labs(fill="")+annotate("text", x =2, y = 5.6,label = "p < 0.001",size=3)

anova(mt1<-lmer(log10(SL_var)~Vegetation+(1|Site),data=site_information))

summary(mt1)

P5=ggplot(site_information,aes(x=Vegetation,y= log10(SL_var)))+geom_violin(aes(fill=Vegetation),trim =F,size=0.3 )+scale_fill_manual(values =c("#006400","#f46f20") )+geom_jitter(position=position_jitter(0.3),size=0.3)+my_theme+
  theme(legend.position = "none",legend.text = element_text(size=8),axis.title.x  = element_blank())+labs(fill="")+annotate("text", x =2, y = 3,label = "p = 0.405",size=3)

anova(mt1<-lmer(log10(SPI_var)~Vegetation+(1|Site),data=site_information))
summary(mt1)

P6=ggplot(site_information,aes(x=Vegetation,y= log10(SPI_var)))+geom_violin(aes(fill=Vegetation),trim =F,size=0.3 )+scale_fill_manual(values =c("#006400","#f46f20") )+geom_jitter(position=position_jitter(0.3),size=0.3)+my_theme+
  theme(legend.position = "none",legend.text = element_text(size=8),axis.title.x  = element_blank())+labs(fill="")+annotate("text", x =2, y = 3.1,label = "p < 0.001",size=3)

#######
anova(mt1<-lmer(SD_skew~Vegetation+(1|Site),data=site_information))
anova(mt1<-lmer(abs(SD_skew)~Vegetation+(1|Site),data=site_information))
summary(mt1)

P7=ggplot(site_information,aes(x=Vegetation,y=SD_skew))+geom_violin(aes(fill=Vegetation),trim =F,size=0.3 )+scale_fill_manual(values =c("#006400","#f46f20") )+geom_jitter(position=position_jitter(0.3),size=0.3)+my_theme+
  theme(legend.position = "none",legend.text = element_text(size=8),axis.title.x  = element_blank())+labs(fill="")+annotate("text", x =1, y = -6,label = "p = 0.309",size=3)

anova(mt1<-lmer(SL_skew~Vegetation+(1|Site),data=site_information))
anova(mt1<-lmer(abs(SL_skew)~Vegetation+(1|Site),data=site_information))
summary(mt1)


P8=ggplot(site_information,aes(x=Vegetation,y=SL_skew))+geom_violin(aes(fill=Vegetation),trim =F,size=0.3 )+scale_fill_manual(values =c("#006400","#f46f20") )+geom_jitter(position=position_jitter(0.3),size=0.3)+my_theme+
  theme(legend.position = "none",legend.text = element_text(size=8),axis.title.x  = element_blank())+labs(fill="")+annotate("text", x =2, y = 8,label = "p = 0.023",size=3)

anova(mt1<-lmer(SPI_skew~Vegetation+(1|Site),data=site_information))
anova(mt1<-lmer(abs(SPI_skew)~Vegetation+(1|Site),data=site_information))
summary(mt1)

P9=ggplot(site_information,aes(x=Vegetation,y=SPI_skew))+geom_violin(aes(fill=Vegetation),trim =F,size=0.3 )+scale_fill_manual(values =c("#006400","#f46f20") )+geom_jitter(position=position_jitter(0.3),size=0.3)+my_theme+
  theme(legend.position = "none",legend.text = element_text(size=8),axis.title.x  = element_blank())+labs(fill="")+annotate("text", x =1, y = 8.1,label = "p = 0.462",size=3)

###########################

anova(mt1<-lmer(SD_kurt~Vegetation+(1|Site),data=site_information))
summary(mt1)

P10=ggplot(site_information,aes(x=Vegetation,y=SD_kurt))+geom_violin(aes(fill=Vegetation),trim =F,size=0.3 )+scale_fill_manual(values =c("#006400","#f46f20") )+geom_jitter(position=position_jitter(0.3),size=0.3)+my_theme+
  theme(legend.position = "none",legend.text = element_text(size=8),axis.title.x  = element_blank())+labs(fill="")+annotate("text", x =1, y = 98,label = "p = 0.276",size=3)

anova(mt1<-lmer(SL_kurt~Vegetation+(1|Site),data=site_information))
summary(mt1)


P11=ggplot(site_information,aes(x=Vegetation,y=SL_kurt))+geom_violin(aes(fill=Vegetation),trim =F,size=0.3 )+scale_fill_manual(values =c("#006400","#f46f20") )+geom_jitter(position=position_jitter(0.3),size=0.3)+my_theme+
  theme(legend.position = "none",legend.text = element_text(size=8),axis.title.x  = element_blank())+labs(fill="")+annotate("text", x =2, y = 63,label = "p = 0.039",size=3)

anova(mt1<-lmer(SPI_kurt~Vegetation+(1|Site),data=site_information))

summary(mt1)


P12=ggplot(site_information,aes(x=Vegetation,y=SPI_kurt))+geom_violin(aes(fill=Vegetation),trim =F,size=0.3)+scale_fill_manual(values =c("#006400","#f46f20") )+geom_jitter(position=position_jitter(0.3),size=0.3)+my_theme+
  theme(legend.position = "none",legend.text = element_text(size=8),axis.title.x  = element_blank())+labs(fill="")+annotate("text", x =1, y = 58,label = "p = 0.356",size=3)


#install.packages("patchwork")
library(patchwork)
pdf("提琴图.pdf",family = "Times",width = 15/2.54,height =20/2.54)
P1+P2+P3+P4+P5+P6+P7+P8+P9+P10+P11+P12+plot_layout(nrow=4,byrow = T)+plot_annotation(tag_levels = "a",theme=theme(text = element_text(size = 8, colour = "black")))
dev.off()

##########


###############
##############################

library(openxlsx)

site_information=read.xlsx("revision_data.xlsx",sheet = 1)

library(lmerTest)
library(lme4)
library(MuMIn)

library(ggplot2)


mt0<-lmer(log10(SD_mean)~BIO18+(1|Site),data=site_information) 

summary(mt0)
r.squaredGLMM(mt0)

##install.packages("merTools")
library(merTools)

prd1<- predictInterval(mt0, newdata=site_information, which="fixed", include.resid.var = F)

INTER=cbind(site_information$BIO18,prd1)

P1=ggplot()+geom_point(data=site_information,aes(x=BIO18,y=log10(SD_mean),shape=Vegetation,color=Vegetation),size=1.5)+scale_color_manual(values=c("#006400","#f46f20"))+geom_ribbon(data= INTER , aes(x=site_information$BIO18, ymin= lwr, ymax= upr), alpha= 0.4, fill="grey",inherit.aes = F)+geom_line(data=INTER,aes(x=site_information$BIO18,y=fit),inherit.aes = F)+theme(legend.position = c(0.13,0.9))+labs(fill="")+theme(legend.position = "none")+
  annotate("text",x=600,y=1.8,label="atop(R^2==0.250)",parse=T,size=3)+xlab("Precipitation of Warmest Quarter (mm)")+my_theme


##############

mt0<-lmer(log10(SL_mean)~BIO4+(1|Site),data=site_information) 

summary(mt0)
r.squaredGLMM(mt0)

prd1<- predictInterval(mt0, newdata=site_information, which="fixed", include.resid.var = F)

INTER=cbind(site_information$BIO4,prd1)


P2=ggplot()+geom_point(data=site_information,aes(x=BIO4,y=log10(SL_mean),shape=Vegetation,color=Vegetation),size=1.5)+scale_color_manual(values=c("#006400","#f46f20"))+ geom_ribbon(data= INTER , aes(x=site_information$BIO4, ymin= lwr, ymax= upr), alpha= 0.4, fill="grey",inherit.aes = F)+geom_line(data=INTER,aes(x=site_information$BIO4,y=fit),inherit.aes = F)+my_theme+theme(legend.position = c(0.13,0.9))+labs(fill="")+theme(legend.position = "none")+
  annotate("text",x=13,y=1.25,label="atop(R^2==0.393)",parse=T,size=3)+xlab("Temperature Seasonality (Unitless)")+my_theme


##################

mt0<-lmer(log10(SPI_mean)~BIO8+(1|Site),data=site_information) 

summary(mt0)
r.squaredGLMM(mt0)


prd1<- predictInterval(mt0, newdata=site_information, which="fixed", include.resid.var = F)

INTER=cbind(site_information$BIO8,prd1)


P3=ggplot()+geom_point(data=site_information,aes(x=BIO8,y=log10(SPI_mean),shape=Vegetation,color=Vegetation),size=1.5)+scale_color_manual(values=c("#006400","#f46f20"))+ geom_ribbon(data= INTER , aes(x=site_information$BIO8, ymin= lwr, ymax= upr), alpha= 0.4, fill="grey",inherit.aes = F)+geom_line(data=INTER,aes(x=site_information$BIO8,y=fit),inherit.aes = F)+my_theme+theme(legend.position = c(0.13,0.9))+labs(fill="")+theme(legend.position = "none")+
  annotate("text",x=25.1,y=0.5,label="atop(R^2==0.274)",parse=T,size=3)+xlab("Mean Temperature of Wettest Quarter (°C)")+my_theme

###################


mt0<-lmer(log10(SD_var)~BIO18+(1|Site),data=site_information) 

summary(mt0)
r.squaredGLMM(mt0)


prd1<- predictInterval(mt0, newdata=site_information, which="fixed", include.resid.var = F)

INTER=cbind(site_information$BIO18,prd1)


P4=ggplot()+geom_point(data=site_information,aes(x=BIO18,y=log10(SD_var),shape=Vegetation,color=Vegetation),size=1.5)+scale_color_manual(values=c("#006400","#f46f20"))+ geom_ribbon(data= INTER , aes(x=site_information$BIO18, ymin= lwr, ymax= upr), alpha= 0.4, fill="grey",inherit.aes = F)+geom_line(data=INTER,aes(x=site_information$BIO18,y=fit),inherit.aes = F)+my_theme+theme(legend.position = c(0.75,0.2))+labs(fill="")+
  annotate("text",x=600,y=2.6,label="atop(R^2==0.288)",parse=T,size=3)+xlab("Precipitation of Warmest Quarter (mm)")+my_theme

###################


###################


mt0<-lmer(log10(SL_var)~BIO4+(1|Site),data=site_information) 

summary(mt0)
r.squaredGLMM(mt0)


prd1<- predictInterval(mt0, newdata=site_information, which="fixed", include.resid.var = F)

INTER=cbind(site_information$BIO4,prd1)


P5=ggplot()+geom_point(data=site_information,aes(x=BIO4,y=log10(SL_var),shape=Vegetation,color=Vegetation),size=1.5)+scale_color_manual(values=c("#006400","#f46f20"))+ geom_ribbon(data= INTER , aes(x=site_information$BIO4, ymin= lwr, ymax= upr), alpha= 0.4, fill="grey",inherit.aes = F)+geom_line(data=INTER,aes(x=site_information$BIO4,y=fit),inherit.aes = F)+my_theme+theme(legend.position = c(0.13,0.9))+labs(fill="")+theme(legend.position = "none")+
  annotate("text",x=14,y=0,label="atop(R^2==0.148)",parse=T,size=3)+xlab("Temperature Seasonality (Unitless)")+my_theme


###################


mt0<-lmer(log10(SPI_var)~BIO8+(1|Site),data=site_information) 

summary(mt0)
r.squaredGLMM(mt0)


prd1<- predictInterval(mt0, newdata=site_information, which="fixed", include.resid.var = F)

INTER=cbind(site_information$BIO8,prd1)


P6=ggplot()+geom_point(data=site_information,aes(x=BIO8,y=log10(SPI_var),shape=Vegetation,color=Vegetation),size=1.5)+scale_color_manual(values=c("#006400","#f46f20"))+ geom_ribbon(data= INTER , aes(x=site_information$BIO8, ymin= lwr, ymax= upr), alpha= 0.4, fill="grey",inherit.aes = F)+geom_line(data=INTER,aes(x=site_information$BIO8,y=fit),inherit.aes = F)+my_theme+theme(legend.position = c(0.13,0.9))+labs(fill="")+theme(legend.position = "none")+
  annotate("text",x=25.1,y=-0.4,label="atop(R^2==0.227)",parse=T,size=3)+xlab("Mean Temperature of Wettest Quarter (°C)")+my_theme


#################


mt0<-lmer(SD_skew~Soil_N+(1|Site),data=site_information) 

summary(mt0)
r.squaredGLMM(mt0)


prd1<- predictInterval(mt0, newdata=site_information, which="fixed", include.resid.var = F)

INTER=cbind(site_information$Soil_N,prd1)


P7=ggplot()+geom_point(data=site_information,aes(x=Soil_N,y=SD_skew,shape=Vegetation,color=Vegetation),size=1.5)+scale_color_manual(values=c("#006400","#f46f20"))+ geom_ribbon(data= INTER , aes(x=site_information$Soil_N, ymin= lwr, ymax= upr), alpha= 0.4, fill="grey",inherit.aes = F)+geom_line(data=INTER,aes(x=site_information$Soil_N,y=fit),inherit.aes = F)+my_theme+theme(legend.position = c(0.13,0.9))+labs(fill="")+theme(legend.position = "none")+
  annotate("text",x=1,y=-3,label="atop(R^2==0.028)",parse=T,size=3)+xlab("Soil N content (%)")+my_theme

######


mt0<-lmer(SL_skew~BIO10+(1|Site),data=site_information) 

summary(mt0)
r.squaredGLMM(mt0)


prd1<- predictInterval(mt0, newdata=site_information, which="fixed", include.resid.var = F)

INTER=cbind(site_information$BIO10,prd1)


P8=ggplot()+geom_point(data=site_information,aes(x=BIO10,y=SL_skew,shape=Vegetation,color=Vegetation),size=1.5)+scale_color_manual(values=c("#006400","#f46f20"))+ geom_ribbon(data= INTER , aes(x=site_information$BIO10, ymin= lwr, ymax= upr), alpha= 0.4, fill="grey",inherit.aes = F)+geom_line(data=INTER,aes(x=site_information$BIO10,y=fit),inherit.aes = F)+my_theme+theme(legend.position = c(0.13,0.9))+labs(fill="")+theme(legend.position = "none")+
  annotate("text",x=20,y=-4,label="atop(R^2==0.178)",parse=T,size=3)+xlab("Mean Temperature of Warmest Quarter (°C)")+my_theme

###########


mt0<-lmer(SPI_skew~BIO3+(1|Site),data=site_information) 

summary(mt0)
r.squaredGLMM(mt0)


prd1<- predictInterval(mt0, newdata=site_information, which="fixed", include.resid.var = F)

INTER=cbind(site_information$BIO3,prd1)


P9=ggplot()+geom_point(data=site_information,aes(x=BIO3,y=SPI_skew,shape=Vegetation,color=Vegetation),size=1.5)+scale_color_manual(values=c("#006400","#f46f20"))+ geom_ribbon(data= INTER , aes(x=site_information$BIO3, ymin= lwr, ymax= upr), alpha= 0.4, fill="grey",inherit.aes = F)+geom_line(data=INTER,aes(x=site_information$BIO3,y=fit),inherit.aes = F)+my_theme+theme(legend.position = c(0.13,0.9))+labs(fill="")+theme(legend.position = "none")+
  annotate("text",x=0.5,y=-4,label="atop(R^2==0.049)",parse=T,size=3)+xlab("Isothermality (Unitless)")+my_theme

###########


mt0<-lmer(SD_kurt~BIO13+(1|Site),data=site_information) 

summary(mt0)
r.squaredGLMM(mt0)


prd1<- predictInterval(mt0, newdata=site_information, which="fixed", include.resid.var = F)

INTER=cbind(site_information$BIO13,prd1)


P10=ggplot()+geom_point(data=site_information,aes(x=BIO13,y=SD_kurt,shape=Vegetation,color=Vegetation),size=1.5)+scale_color_manual(values=c("#006400","#f46f20"))+my_theme+theme(legend.position = c(0.13,0.9))+labs(fill="")+theme(legend.position = "none")+
  annotate("text",x=350,y=55,label="ns",parse=T,size=4)+xlab("Precipitation of Wettest Month (mm)")+my_theme


########


mt0<-lmer(SL_kurt~Soil_PH+(1|Site),data=site_information) 

summary(mt0)
r.squaredGLMM(mt0)


prd1<- predictInterval(mt0, newdata=site_information, which="fixed", include.resid.var = F)

INTER=cbind(site_information$Soil_PH,prd1)


P11=ggplot()+geom_point(data=site_information,aes(x=Soil_PH,y=SL_kurt,shape=Vegetation,color=Vegetation),size=1.5)+scale_color_manual(values=c("#006400","#f46f20"))+ geom_ribbon(data= INTER , aes(x=site_information$Soil_PH, ymin= lwr, ymax= upr), alpha= 0.4, fill="grey",inherit.aes = F)+geom_line(data=INTER,aes(x=site_information$Soil_PH,y=fit),inherit.aes = F)+my_theme+theme(legend.position = c(0.13,0.9))+labs(fill="")+theme(legend.position = "none")+
  annotate("text",x=7,y=40,label="atop(R^2==0.046)",parse=T,size=3)+xlab("Soil pH")+my_theme

########


mt0<-lmer(SPI_kurt~BIO8+(1|Site),data=site_information) 

summary(mt0)
r.squaredGLMM(mt0)


prd1<- predictInterval(mt0, newdata=site_information, which="fixed", include.resid.var = F)

INTER=cbind(site_information$BIO8,prd1)


P12=ggplot()+geom_point(data=site_information,aes(x=BIO8,y=SPI_kurt,shape=Vegetation,color=Vegetation),size=1.5)+scale_color_manual(values=c("#006400","#f46f20"))+ geom_ribbon(data= INTER , aes(x=site_information$BIO8, ymin= lwr, ymax= upr), alpha= 0.4, fill="grey",inherit.aes = F)+geom_line(data=INTER,aes(x=site_information$BIO8,y=fit),inherit.aes = F)+my_theme+theme(legend.position = c(0.13,0.9))+labs(fill="")+theme(legend.position = "none")+
  annotate("text",x=15,y=40,label="atop(R^2==0.043)",parse=T,size=3)+xlab("Mean Temperature of Wettest Quarter (°C)")+my_theme


library(patchwork)
pdf("散点图.pdf",family = "Times",width = 15/2.54,height =20/2.54)
P1+P2+P3+P4+P5+P6+P7+P8+P9+P10+P11+P12+plot_layout(nrow=4,byrow = T)+plot_annotation(tag_levels = "a",theme=theme(text = element_text(size = 8, colour = "black")))
dev.off()


###########################
###################方差分解###############
#install.packages("glmm.hp")
library("glmm.hp")

library(openxlsx)

site_information=read.xlsx("revision_data.xlsx",sheet = 1)
#site_information=subset(site_information,site_information$Vegetation=="Forests")
#site_information=subset(site_information,site_information$Vegetation=="Grasslands")

site_information[,c(5,6,9,10,13,14)]=log10(site_information[,c(5,6,9,10,13,14)])


temprature =prcomp(scale(site_information[,c(18:28,44)]),scale=F) 
summary(temprature) #axix 1 0.629 axis 2 0.965
temprature$x[,1:2]

precipitation =prcomp(scale(site_information[,c(17,29:36,45,46)]),scale=F) 
summary(precipitation) #axix 1 0.8571 axis 2 0.94068
precipitation$x[,1:2]

soil =prcomp(scale(site_information[,c(37:43)]),scale=F) 
summary(soil) #axix 1 0.4576  axis 2 0.7155
soil$x[,1:2]


data=cbind(site_information[,1:16],temprature$x[,1:2],precipitation$x[,1:2],soil$x[,1:2])

colnames(data)=c(colnames(data)[1:16],"temprature1","temprature2","precipitation1","precipitation2","soil1","soil2")

library(glmm.hp)
final_explain=c()
c(5,9,13,6,10,14,7,11,15,8,12,16)
for (i in c(5,9,13,6,10,14,7,11,15,8,12,16) ) {
  

YY=lmer(data[,i]~temprature1+temprature2+precipitation1+precipitation2+soil1+soil2+
  (1|Site), data=data)

#install.packages("car")
library(car)
vif(YY)

m=glmm.hp(YY)

Temperature=sum(m$hierarchical.partitioning[1:2,3]*100)

Precipitation=sum(m$hierarchical.partitioning[3:4,3]*100)

Soil=sum(m$hierarchical.partitioning[5:6,3]*100)

Random=m$r.squaredGLMM[,2]*100-m$r.squaredGLMM[,1]*100

Unexplained=100- (Temperature+Precipitation+Soil+Random)


t=cbind(c("Temperature","Precipitation","Soil","Random","Unexplained"),colnames(data)[i],c(Temperature,Precipitation,Soil,Random,Unexplained))


final_explain=rbind(final_explain,t)

}
class(final_explain)

final_explain=as.data.frame(final_explain)

row.names(final_explain)=NULL

colnames(final_explain)=c("Environment","Trait","Percent")


P1=ggplot(data=final_explain,aes(x=factor(Trait,levels = unique(Trait)),y=as.numeric(Percent),fill=factor(Environment,levels =rev( unique(Environment)))))+geom_bar(stat = "identity",colour="black",size=0.05)+my_theme+coord_flip() +theme(axis.title.y = element_blank())+scale_fill_manual(values =c("#EBEBEB","#44c1f0","#e4ce00","#13a983","#f46f20") )+
  theme(legend.position = "top",legend.key.size = unit(2,"mm"))+labs(fill=NULL)+guides(fill=guide_legend(reverse = TRUE))+ylab("Components of the variance (%)")


############

climatic_mean = prcomp(scale(site_information[,c(17,18,29,44,45,46)]),scale=F)
summary(climatic_mean) #axix 1 0.8431 axis 2 0.9946
climatic_mean$x[,1:2]

climatic_seasonality = prcomp(scale(site_information[,c(19,20,21,24,32)]),scale=F)
summary(climatic_seasonality) #axix 1 0.5965 axis 2 0.9390
climatic_seasonality$x[,1:2]

climatic_extreme=prcomp(scale(site_information[,c(22,23,25,26,27,28,30,31,33,34,35,36)]),scale=F)
summary(climatic_extreme) #axix 1 0.6699 axis 2 0.8417
climatic_extreme$x[,1:2]

soil =prcomp(scale(site_information[,c(37:43)]),scale=F) 
summary(soil) #axix 1 0.4576  axis 2 0.7155
soil$x[,1:2]


data2=cbind(site_information[,1:16],climatic_mean$x[,1:2],climatic_seasonality$x[,1:2],climatic_extreme$x[,1:2],soil$x[,1:2])

colnames(data2)=c(colnames(data2)[1:16],"climatic_mean1","climatic_mean2","climatic_seasonality1","climatic_seasonality2","climatic_extreme1","climatic_extreme2","soil1","soil2")


final_explain2=c()
for (i in c(5,9,13,6,10,14,7,11,15,8,12,16) ) {
  


TT=lmer(data2[,i]~climatic_mean1+climatic_mean2+climatic_seasonality1+climatic_seasonality2+climatic_extreme1+climatic_extreme2+soil1+soil2+
          (1|Site), data=data2)

library(car)
vif(TT)

m=glmm.hp(TT)

m$hierarchical.partitioning

climatic_mean=sum(m$hierarchical.partitioning[1:2,3]*100)

climatic_seasonality=sum(m$hierarchical.partitioning[3:4,3]*100)

climatic_extreme=sum(m$hierarchical.partitioning[5:6,3]*100)

Soil=sum(m$hierarchical.partitioning[7:8,3]*100)

Random=m$r.squaredGLMM[,2]*100-m$r.squaredGLMM[,1]*100

Unexplained=100- (climatic_mean+climatic_seasonality+climatic_extreme+Soil+Random)

t=cbind(c("Mean","Seasonality","Extreme","Soil","Random","Unexplained"),colnames(data)[i],c(climatic_mean,climatic_seasonality,climatic_extreme,Soil,Random,Unexplained))
final_explain2=rbind(final_explain2,t)
}

class(final_explain2)

final_explain2=as.data.frame(final_explain2)

row.names(final_explain2)=NULL

colnames(final_explain2)=c("Environment","Trait","Percent")

#P2=ggplot(data=final_explain2,aes(x=factor(Trait,levels = unique(Trait)),y=as.numeric(Percent),fill=factor(Environment,levels =rev( unique(Environment)))))+geom_bar(stat = "identity",colour="black",size=0.05)+my_theme+coord_flip() +theme(axis.title.y = element_blank())+ scale_fill_manual(values =c("#EBEBEB","#44c1f0","#e4ce00","#e20612","#f18800","#006b7b") )+
#  theme(legend.position = "top",legend.key.size = unit(2,"mm"))+labs(fill=NULL)+guides(fill=guide_legend(reverse = TRUE))+ylab("Components of the variance (%)")+guides(fill = guide_legend( nrow  = 1, byrow = TRUE,reverse=T))

P2=ggplot(data=final_explain2,aes(x=factor(Trait,levels = unique(Trait)),y=as.numeric(Percent),fill=factor(Environment,levels =rev( unique(Environment)))))+geom_bar(stat = "identity",colour="black",size=0.05)+my_theme+coord_flip() +theme(axis.title.y = element_blank())+ scale_fill_manual(values =c("#EBEBEB","#44c1f0","#e4ce00","#68228B","#f18800","#006b7b") )+
  theme(legend.position = "top",legend.key.size = unit(2,"mm"))+labs(fill=NULL)+guides(fill=guide_legend(reverse = TRUE))+ylab("Components of the variance (%)")+guides(fill = guide_legend( nrow  = 1, byrow = TRUE,reverse=T))

#68228B

library(patchwork)
pdf("柱状图.pdf",family = "Times",width = 8.8/2.54,height =14/2.54)
P1+P2+plot_layout(nrow=2,byrow = F)+plot_annotation(tag_levels = "a",theme=theme(text = element_text(size = 8, colour = "black")))
dev.off()

library(patchwork)
pdf("柱状图-森林.pdf",family = "Times",width = 8.8/2.54,height =14/2.54)
P1+P2+plot_layout(nrow=2,byrow = F)+plot_annotation(tag_levels = "a",theme=theme(text = element_text(size = 8, colour = "black")))
dev.off()

library(patchwork)
pdf("柱状图-草地.pdf",family = "Times",width = 8.8/2.54,height =14/2.54)
P1+P2+plot_layout(nrow=2,byrow = F)+plot_annotation(tag_levels = "a",theme=theme(text = element_text(size = 8, colour = "black")))
dev.off()


         
##########CWM and CWV


library(openxlsx)

#site_information=read.xlsx("revision_data.xlsx",sheet = 1)


library(ggplot2)

m1=ggplot()+ geom_point(data=site_information,aes(x=SD_mean,y=SD_var,shape=Vegetation,color=Vegetation),size=1.5)+scale_color_manual(values=c("#006400","#f46f20"))+
  
  geom_smooth(data=site_information,aes(x=SD_mean,y=SD_var),method = 'lm')+my_theme+
  theme(legend.position = c(0.23,0.8))

m2=ggplot()+ geom_point(data=site_information,aes(x=SL_mean,y=SL_var,shape=Vegetation,color=Vegetation),size=1.5)+scale_color_manual(values=c("#006400","#f46f20"))+
  
  geom_smooth(data=site_information,aes(x=SL_mean,y=SL_var),method = 'lm')+my_theme+
  theme(legend.position = "none")

m3=ggplot()+ geom_point(data=site_information,aes(x=SPI_mean,y=SPI_var,shape=Vegetation,color=Vegetation),size=1.5)+scale_color_manual(values=c("#006400","#f46f20"))+
  
  geom_smooth(data=site_information,aes(x=SPI_mean,y=SPI_var),method = 'lm')+my_theme+
  theme(legend.position ="none")
library(patchwork)

pdf("均值-方差关系1.pdf",family = "Times",width = 15/2.54,height =5/2.54)

m1+m2+m3+plot_layout(nrow=1,byrow = T)+plot_annotation(tag_levels = "a",theme=theme(text = element_text(size = 8, colour = "black")))
dev.off()

dev.off()
