# Supplementary material for: Relationships of stomatal morphology to the environment across plant communities
Source: Nat Commun. 2023 Oct 19;14:6629. doi: 10.1038/s41467-023-42136-2 (PMC10587080; doi:10.1038/s41467-023-42136-2)
Supplement: Supplementary file 6 — Supplementary Data 1 [file 41467_2023_42136_MOESM6_ESM.xlsx]

## Sheet: Sheet1
Site	Plot	Vegetation	subvegetation	SD_mean	SD_var	SD_skew	SD_kurt	SL_mean	SL_var	SL_skew	SL_kurt	SPI_mean	SPI_var	SPI_skew	SPI_kurt	AI	BIO1	BIO2	BIO3	BIO4	BIO5	BIO6	BIO7	BIO8	BIO9	BIO10	BIO11	BIO12	BIO13	BIO14	BIO15	BIO16	BIO17	BIO18	BIO19	Soil_N	Soil_PH	Soil_sand	Soil_silt	Soil_clay	Soil_Moisture	Soil_BD	growing_season_temp	growing_season_pre	growing_season_AI
ALS	ALS_1	Forests	Subtropical evergreen broad-leaved Forest	276.738	34736.8	1.40967	3.84729	21.2064	19.1606	1.00075	4.08166	13.3451	115.157	1.15273	2.84395	0.766363	17.0108	11.6875	0.489837	4.5394	26.64	2.78	23.86	21.7867	10.84	21.7867	10.84	856.65	183.17	7.08	0.94126	493.77	40.88	493.77	40.88	0.5493	5.6	22.7	46.6	30.7	0.0654285	102	17.0108	856.65	0.777007
ALS	ALS_2	Forests	Subtropical evergreen broad-leaved Forest	243.259	31957.4	1.95578	6.52417	22.2064	19.2595	0.907313	3.7991	12.1374	94.8344	1.592	4.3535	0.766363	17.0108	11.6875	0.489837	4.5394	26.64	2.78	23.86	21.7867	10.84	21.7867	10.84	856.65	183.17	7.08	0.94126	493.77	40.88	493.77	40.88	0.5493	5.6	22.7	46.6	30.7	0.0654285	102	17.0108	856.65	0.777007
ALS	ALS_3	Forests	Subtropical evergreen broad-leaved Forest	253.706	34171.5	1.53199	4.40091	22.4602	21.7176	0.67734	3.03683	12.9407	100.12	1.272	3.35372	0.766363	17.0108	11.6875	0.489837	4.5394	26.64	2.78	23.86	21.7867	10.84	21.7867	10.84	856.65	183.17	7.08	0.94126	493.77	40.88	493.77	40.88	0.5493	5.6	22.7	46.6	30.7	0.0654285	102	17.0108	856.65	0.777007
ALS	ALS_4	Forests	Subtropical evergreen broad-leaved Forest	274.861	46212.6	1.19856	2.98159	22.7314	19.5317	0.402307	3.29326	14.4299	133.248	0.93942	2.29015	0.766363	17.0108	11.6875	0.489837	4.5394	26.64	2.78	23.86	21.7867	10.84	21.7867	10.84	856.65	183.17	7.08	0.94126	493.77	40.88	493.77	40.88	0.5493	5.6	22.7	46.6	30.7	0.0654285	102	17.0108	856.65	0.777007
BNF	BNF_1	Forests	Tropical rain forest	260.335	27849.4	1.59959	5.13153	20.6699	23.286	1.76388	11.9537	10.5483	43.6991	2.52759	13.1256	1.53162	21.4075	10.3583	0.566029	3.18721	28.89	10.59	18.3	24.3967	16.86	24.3967	16.86	1732.1	365.68	14.93	0.836559	960.86	119.63	960.86	119.63	0.2919	4.9	33.6	33.4	33	0.0606359	115	21.4075	1732.1	1.5529
BNF	BNF_2	Forests	Tropical rain forest	285.162	46728.3	1.22419	3.58115	20.669	26.4122	2.80419	14.6938	11.59	80.8332	1.77148	6.67698	1.53162	21.4075	10.3583	0.566029	3.18721	28.89	10.59	18.3	24.3967	16.86	24.3967	16.86	1732.1	365.68	14.93	0.836559	960.86	119.63	960.86	119.63	0.2919	4.9	33.6	33.4	33	0.0606359	115	21.4075	1732.1	1.5529
BNF	BNF_3	Forests	Tropical rain forest	448.774	61918	0.160709	1.61724	18.2688	29.1067	0.443963	6.45192	13.5368	87.0801	1.73287	5.90034	1.53162	21.4075	10.3583	0.566029	3.18721	28.89	10.59	18.3	24.3967	16.86	24.3967	16.86	1732.1	365.68	14.93	0.836559	960.86	119.63	960.86	119.63	0.2919	4.9	33.6	33.4	33	0.0606359	115	21.4075	1732.1	1.5529
BNF	BNF_4	Forests	Tropical rain forest	293.354	47551	1.25344	3.68011	20.7689	20.9529	2.14278	12.7889	12.1669	80.5878	1.37834	4.40731	1.53162	21.4075	10.3583	0.566029	3.18721	28.89	10.59	18.3	24.3967	16.86	24.3967	16.86	1732.1	365.68	14.93	0.836559	960.86	119.63	960.86	119.63	0.2919	4.9	33.6	33.4	33	0.0606359	115	21.4075	1732.1	1.5529
CB	CB_1	Forests	Temperate coniferous and broad-leaved mixed forest	227.38	25675.5	0.763848	2.77636	30.5139	213.129	1.30639	3.16602	16.066	94.3516	1.21784	4.40087	0.936292	2.08167	11.9217	0.244547	13.6466	24.33	-24.42	48.75	17.81	-16.1133	17.81	-16.1133	701.72	164.59	4.08	0.951844	421.99	22.87	421.99	22.87	0.8043	5.7	13.3	54.2	32.5	0.0815536	114	15.268	568.43	1.15324
CB	CB_2	Forests	Temperate coniferous and broad-leaved mixed forest	295.035	25867.7	-0.0797014	1.57651	26.7995	124.672	1.9032	6.26465	19.1523	171.728	1.01509	2.87956	0.936292	2.08167	11.9217	0.244547	13.6466	24.33	-24.42	48.75	17.81	-16.1133	17.81	-16.1133	701.72	164.59	4.08	0.951844	421.99	22.87	421.99	22.87	0.8043	5.7	13.3	54.2	32.5	0.0815536	114	15.268	568.43	1.15324
CB	CB_3	Forests	Temperate coniferous and broad-leaved mixed forest	198.881	36210.5	2.03874	6.07831	27.5272	110.533	2.6437	8.65639	12.6816	96.1055	1.74781	5.0324	0.936292	2.08167	11.9217	0.244547	13.6466	24.33	-24.42	48.75	17.81	-16.1133	17.81	-16.1133	701.72	164.59	4.08	0.951844	421.99	22.87	421.99	22.87	0.8043	5.7	13.3	54.2	32.5	0.0815536	114	15.268	568.43	1.15324
CB	CB_4	Forests	Temperate coniferous and broad-leaved mixed forest	385.334	83833.6	0.323026	1.4002	27.7646	144.05	2.16077	6.26468	23.0696	210.789	0.196732	1.35562	0.936292	2.08167	11.9217	0.244547	13.6466	24.33	-24.42	48.75	17.81	-16.1133	17.81	-16.1133	701.72	164.59	4.08	0.951844	421.99	22.87	421.99	22.87	0.8043	5.7	13.3	54.2	32.5	0.0815536	114	15.268	568.43	1.15324
DH	DH_1	Forests	Subtropical evergreen broad-leaved Forest	285.929	46059.5	0.319691	1.42375	27.8038	20.9019	0.0935872	3.03109	19.6621	193.417	0.445095	1.38549	1.62342	22.7242	7.195	0.319778	5.75044	32.94	10.44	22.5	28.9033	14.9233	28.9033	14.9233	1853.2	334.17	35.57	0.694232	791.26	131.11	791.26	131.11	0.399	4.9	47.1	30.5	22.4	0.282562	113	22.7242	1853.2	1.64597
DH	DH_2	Forests	Subtropical evergreen broad-leaved Forest	502.001	22636	-1.73993	4.94502	25.7271	11.0498	1.72967	20.5953	33.1437	114.957	-1.48361	3.80163	1.62342	22.7242	7.195	0.319778	5.75044	32.94	10.44	22.5	28.9033	14.9233	28.9033	14.9233	1853.2	334.17	35.57	0.694232	791.26	131.11	791.26	131.11	0.399	4.9	47.1	30.5	22.4	0.282562	113	22.7242	1853.2	1.64597
DH	DH_3	Forests	Subtropical evergreen broad-leaved Forest	282.579	52084.5	0.453822	1.67773	28.3843	51.4912	0.971334	5.23281	19.3931	216.138	0.614977	1.86433	1.62342	22.7242	7.195	0.319778	5.75044	32.94	10.44	22.5	28.9033	14.9233	28.9033	14.9233	1853.2	334.17	35.57	0.694232	791.26	131.11	791.26	131.11	0.399	4.9	47.1	30.5	22.4	0.282562	113	22.7242	1853.2	1.64597
DH	DH_4	Forests	Subtropical evergreen broad-leaved Forest	262.233	35138.5	0.346315	1.53021	26.9548	29.3047	-0.142953	4.11552	17.1038	151.029	0.666459	1.70568	1.62342	22.7242	7.195	0.319778	5.75044	32.94	10.44	22.5	28.9033	14.9233	28.9033	14.9233	1853.2	334.17	35.57	0.694232	791.26	131.11	791.26	131.11	0.399	4.9	47.1	30.5	22.4	0.282562	113	22.7242	1853.2	1.64597
DJY	DJY_1	Forests	Subtropical evergreen broad-leaved Forest	217.021	25896.1	1.19787	2.85766	21.1644	2.06928	4.45083	52.9759	9.45443	47.6564	1.42767	3.43011	1.13709	11.3233	9.51417	0.330697	6.74764	25.1	-3.67	28.77	19.3433	2.48	19.3433	2.48	915.85	181.73	5.54	0.830038	462.13	25.36	462.13	25.36	0.6567	5.8	33	44.1	22.9	0.0626085	121	14.2711	890.49	1.28331
DJY	DJY_2	Forests	Subtropical evergreen broad-leaved Forest	132.478	7029.32	1.61662	4.21557	21.926	5.00017	1.76906	15.1394	5.8744	7.96441	2.60983	12.5159	1.13709	11.3233	9.51417	0.330697	6.74764	25.1	-3.67	28.77	19.3433	2.48	19.3433	2.48	915.85	181.73	5.54	0.830038	462.13	25.36	462.13	25.36	0.6567	5.8	33	44.1	22.9	0.0626085	121	14.2711	890.49	1.28331
DJY	DJY_3	Forests	Subtropical evergreen broad-leaved Forest	225.193	18305.4	1.28096	4.3264	20.9819	10.9998	-0.580766	5.79487	9.15445	20.5134	1.75702	10.7277	1.13709	11.3233	9.51417	0.330697	6.74764	25.1	-3.67	28.77	19.3433	2.48	19.3433	2.48	915.85	181.73	5.54	0.830038	462.13	25.36	462.13	25.36	0.6567	5.8	33	44.1	22.9	0.0626085	121	14.2711	890.49	1.28331
DJY	DJY_4	Forests	Subtropical evergreen broad-leaved Forest	145.641	5203.88	2.02688	5.48757	21.0956	3.41722	-0.61151	7.20981	6.43018	11.617	2.94109	11.6519	1.13709	11.3233	9.51417	0.330697	6.74764	25.1	-3.67	28.77	19.3433	2.48	19.3433	2.48	915.85	181.73	5.54	0.830038	462.13	25.36	462.13	25.36	0.6567	5.8	33	44.1	22.9	0.0626085	121	14.2711	890.49	1.28331
DL	DL_1	Forests	Warm temperate deciduous broad-leaved forest	538.103	32347.6	-1.80739	5.00892	23.836	41.2814	2.30457	10.7679	28.5782	127.532	-1.02552	2.48742	0.476549	8.2075	11.8492	0.280653	11.474	27.78	-14.44	42.22	21.4567	-6.90667	21.4567	-6.90667	496.02	143.55	1.66	1.08249	314.53	9.05	314.53	9.05	0.3598	7	43.3	37.5	19.2	0.0661359	118	16.5886	468.27	0.559262
DL	DL_2	Forests	Warm temperate deciduous broad-leaved forest	524.077	37247.3	-1.18301	2.78756	24.0938	11.9829	1.16095	4.95673	29.1036	108.399	-0.543042	3.31742	0.476549	8.2075	11.8492	0.280653	11.474	27.78	-14.44	42.22	21.4567	-6.90667	21.4567	-6.90667	496.02	143.55	1.66	1.08249	314.53	9.05	314.53	9.05	0.3598	7	43.3	37.5	19.2	0.0661359	118	16.5886	468.27	0.559262
DL	DL_3	Forests	Warm temperate deciduous broad-leaved forest	524.913	39618.6	-1.24907	2.82229	24.1524	10.915	2.43008	10.7415	29.6996	117.318	-0.861354	3.60455	0.476549	8.2075	11.8492	0.280653	11.474	27.78	-14.44	42.22	21.4567	-6.90667	21.4567	-6.90667	496.02	143.55	1.66	1.08249	314.53	9.05	314.53	9.05	0.3598	7	43.3	37.5	19.2	0.0661359	118	16.5886	468.27	0.559262
DL	DL_4	Forests	Warm temperate deciduous broad-leaved forest	398.682	67759.7	-0.27295	1.22658	24.299	15.4865	3.29742	21.9448	22.4773	204.694	-0.177532	1.45988	0.476549	8.2075	11.8492	0.280653	11.474	27.78	-14.44	42.22	21.4567	-6.90667	21.4567	-6.90667	496.02	143.55	1.66	1.08249	314.53	9.05	314.53	9.05	0.3598	7	43.3	37.5	19.2	0.0661359	118	16.5886	468.27	0.559262
GH	GH_1	Forests	Cold temperate coniferous forest	86.9341	4408.11	0.570734	1.98932	31.1951	132.523	-0.491356	1.54254	5.68398	5.3708	1.91736	14.6418	0.765868	-4.26167	15.8433	0.263178	16.6893	23.91	-36.29	60.2	14.8433	-26.1233	14.8433	-26.1233	496.42	139.48	2.92	1.12742	330.31	12.23	330.31	12.23	1.2513	6.6	41.3	37.2	21.5	0.130489	96	11.908	435.16	0.889352
GH	GH_2	Forests	Cold temperate coniferous forest	107.03	5142.75	0.17618	1.87223	28.4352	135.938	0.00218227	1.2612	5.65168	3.89603	0.559634	4.11441	0.765868	-4.26167	15.8433	0.263178	16.6893	23.91	-36.29	60.2	14.8433	-26.1233	14.8433	-26.1233	496.42	139.48	2.92	1.12742	330.31	12.23	330.31	12.23	1.2513	6.6	41.3	37.2	21.5	0.130489	96	11.908	435.16	0.889352
GH	GH_3	Forests	Cold temperate coniferous forest	90.7638	7566.94	1.77305	6.68802	32.829	105.967	-0.566452	1.55255	6.41805	12.2092	3.66684	17.6769	0.765868	-4.26167	15.8433	0.263178	16.6893	23.91	-36.29	60.2	14.8433	-26.1233	14.8433	-26.1233	496.42	139.48	2.92	1.12742	330.31	12.23	330.31	12.23	1.2513	6.6	41.3	37.2	21.5	0.130489	96	11.908	435.16	0.889352
GH	GH_4	Forests	Cold temperate coniferous forest	67.865	7326.97	2.129	8.03118	26.4598	17.7631	-1.30186	4.91853	3.59706	16.2345	3.18456	14.96	0.765868	-4.26167	15.8433	0.263178	16.6893	23.91	-36.29	60.2	14.8433	-26.1233	14.8433	-26.1233	496.42	139.48	2.92	1.12742	330.31	12.23	330.31	12.23	1.2513	6.6	41.3	37.2	21.5	0.130489	96	11.908	435.16	0.889352
GTS	GTS_1	Forests	Subtropical evergreen broad-leaved Forest	269.045	18237.4	0.929377	4.42316	21.539	36.0209	1.35378	4.36193	12.7367	60.1988	0.566923	2.47089	1.9225	16.93	7.92917	0.262729	8.29032	31.59	1.41	30.18	26.51	6.06333	26.51	6.06333	1996.37	421.23	70.01	0.600839	799.27	279.39	799.27	279.39	0.2191	5.5	31.8	41.5	26.7	0.0942588	122	18.0245	1912.18	1.9356
GTS	GTS_2	Forests	Subtropical evergreen broad-leaved Forest	297.151	17861.9	0.439086	3.64558	21.8339	31.0652	1.871	6.65421	13.5862	36.6308	0.419263	5.27528	1.9225	16.93	7.92917	0.262729	8.29032	31.59	1.41	30.18	26.51	6.06333	26.51	6.06333	1996.37	421.23	70.01	0.600839	799.27	279.39	799.27	279.39	0.2191	5.5	31.8	41.5	26.7	0.0942588	122	18.0245	1912.18	1.9356
GTS	GTS_3	Forests	Subtropical evergreen broad-leaved Forest	318.022	11155.7	-0.346653	3.63821	21.6988	24.8493	1.78884	6.01285	15.2192	59.6575	1.37974	5.96399	1.9225	16.93	7.92917	0.262729	8.29032	31.59	1.41	30.18	26.51	6.06333	26.51	6.06333	1996.37	421.23	70.01	0.600839	799.27	279.39	799.27	279.39	0.2191	5.5	31.8	41.5	26.7	0.0942588	122	18.0245	1912.18	1.9356
GTS	GTS_4	Forests	Subtropical evergreen broad-leaved Forest	296.868	14749.4	-0.119683	3.14859	22.0286	32.0246	1.40264	4.29616	14.3914	51.3036	0.178712	2.37404	1.9225	16.93	7.92917	0.262729	8.29032	31.59	1.41	30.18	26.51	6.06333	26.51	6.06333	1996.37	421.23	70.01	0.600839	799.27	279.39	799.27	279.39	0.2191	5.5	31.8	41.5	26.7	0.0942588	122	18.0245	1912.18	1.9356
HJ	HJ_1	Forests	Subtropical evergreen broad-leaved Forest	286.904	62143.4	2.87091	11.732	21.835	29.2472	1.69335	8.27648	11.2527	24.8391	1.35519	7.66503	1.46311	20.3842	7.22083	0.297276	6.50529	32.04	7.75	24.29	27.6167	11.62	27.6167	11.62	1458.81	291.09	36.56	0.705253	687.18	118.98	687.18	118.98	0.288	5.8	25.1	47.2	27.7	0.0905827	120	20.3842	1458.81	1.48344
HJ	HJ_2	Forests	Subtropical evergreen broad-leaved Forest	210.34	10040.4	1.77667	7.274	21.7671	25.1636	2.24964	12.7025	9.66984	25.4298	1.88773	8.61071	1.46311	20.3842	7.22083	0.297276	6.50529	32.04	7.75	24.29	27.6167	11.62	27.6167	11.62	1458.81	291.09	36.56	0.705253	687.18	118.98	687.18	118.98	0.288	5.8	25.1	47.2	27.7	0.0905827	120	20.3842	1458.81	1.48344
HJ	HJ_3	Forests	Subtropical evergreen broad-leaved Forest	271.753	19943.8	1.62332	6.63102	20.5591	23.3354	1.50054	9.55342	11.0302	33.2813	1.47314	6.2856	1.46311	20.3842	7.22083	0.297276	6.50529	32.04	7.75	24.29	27.6167	11.62	27.6167	11.62	1458.81	291.09	36.56	0.705253	687.18	118.98	687.18	118.98	0.288	5.8	25.1	47.2	27.7	0.0905827	120	20.3842	1458.81	1.48344
HJ	HJ_4	Forests	Subtropical evergreen broad-leaved Forest	308.15	35850.1	1.09958	2.90865	21.3893	23.3549	1.14869	4.94051	12.5522	36.3805	1.70459	6.50315	1.46311	20.3842	7.22083	0.297276	6.50529	32.04	7.75	24.29	27.6167	11.62	27.6167	11.62	1458.81	291.09	36.56	0.705253	687.18	118.98	687.18	118.98	0.288	5.8	25.1	47.2	27.7	0.0905827	120	20.3842	1458.81	1.48344
HL	HL_1	Forests	Subtropical evergreen broad-leaved Forest	321.619	38446.8	0.126463	1.77832	23.1348	32.3292	-0.188988	4.89261	16.8449	163.851	0.81944	2.20989	1.43645	14.2975	6.52333	0.244503	7.38289	28.17	1.49	26.68	23.0433	4.60333	23.0433	4.60333	1204.15	222.4	19.49	0.664652	509.67	70.3	509.67	70.3	0.4165	5.5	46.4	32.9	20.7	0.0649696	118	15.2736	1177.44	1.47604
HL	HL_2	Forests	Subtropical evergreen broad-leaved Forest	286.78	34249.1	0.906711	2.9551	25.1665	171.059	2.48431	8.4448	15.0686	98.9452	1.15958	3.53057	1.43645	14.2975	6.52333	0.244503	7.38289	28.17	1.49	26.68	23.0433	4.60333	23.0433	4.60333	1204.15	222.4	19.49	0.664652	509.67	70.3	509.67	70.3	0.4165	5.5	46.4	32.9	20.7	0.0649696	118	15.2736	1177.44	1.47604
HL	HL_3	Forests	Subtropical evergreen broad-leaved Forest	326.118	43431	0.677972	2.35332	23.55	48.1945	2.34382	9.66774	17.0993	149.701	1.05826	3.11141	1.43645	14.2975	6.52333	0.244503	7.38289	28.17	1.49	26.68	23.0433	4.60333	23.0433	4.60333	1204.15	222.4	19.49	0.664652	509.67	70.3	509.67	70.3	0.4165	5.5	46.4	32.9	20.7	0.0649696	118	15.2736	1177.44	1.47604
HL	HL_4	Forests	Subtropical evergreen broad-leaved Forest	305.111	12379.2	-0.594892	2.22633	22.4118	26.9642	3.17353	23.3383	15.325	52.7893	0.35008	3.2325	1.43645	14.2975	6.52333	0.244503	7.38289	28.17	1.49	26.68	23.0433	4.60333	23.0433	4.60333	1204.15	222.4	19.49	0.664652	509.67	70.3	509.67	70.3	0.4165	5.5	46.4	32.9	20.7	0.0649696	118	15.2736	1177.44	1.47604
HPS	HPS_1	Forests	Subtropical evergreen broad-leaved Forest	314.188	22902.6	0.17703	4.08404	29.5657	40.8794	0.49425	2.32582	24.0297	56.647	-0.463217	2.16724	1.6205	13.75	7.36667	0.25237	7.96771	28.32	-0.87	29.19	23.2933	3.38333	23.2933	3.38333	1402.31	248.43	23.62	0.632239	613.93	89.72	613.93	89.72	0.5881	5.6	32.1	42.7	25.2	0.079566	93	17.2056	1312.59	1.74107
HPS	HPS_2	Forests	Subtropical evergreen broad-leaved Forest	228.788	21077.2	1.11123	4.11645	32.9492	45.5988	-0.392392	1.40437	20.746	41.2275	0.704335	2.55897	1.6205	13.75	7.36667	0.25237	7.96771	28.32	-0.87	29.19	23.2933	3.38333	23.2933	3.38333	1402.31	248.43	23.62	0.632239	613.93	89.72	613.93	89.72	0.5881	5.6	32.1	42.7	25.2	0.079566	93	17.2056	1312.59	1.74107
HPS	HPS_3	Forests	Subtropical evergreen broad-leaved Forest	200.166	29680.9	0.660878	2.40382	26.6276	31.1889	1.29161	3.97158	14.189	135.721	0.351461	1.52924	1.6205	13.75	7.36667	0.25237	7.96771	28.32	-0.87	29.19	23.2933	3.38333	23.2933	3.38333	1402.31	248.43	23.62	0.632239	613.93	89.72	613.93	89.72	0.5881	5.6	32.1	42.7	25.2	0.079566	93	17.2056	1312.59	1.74107
HPS	HPS_4	Forests	Subtropical evergreen broad-leaved Forest	373.277	9430.4	-1.72589	5.47953	26.7491	16.3733	1.26973	7.09905	26.3267	52.9133	-1.6274	4.04146	1.6205	13.75	7.36667	0.25237	7.96771	28.32	-0.87	29.19	23.2933	3.38333	23.2933	3.38333	1402.31	248.43	23.62	0.632239	613.93	89.72	613.93	89.72	0.5881	5.6	32.1	42.7	25.2	0.079566	93	17.2056	1312.59	1.74107
HT01	HT01_1	Grasslands	meadow_steppe	131.029	2157.71	1.46285	3.30416	31.1113	68.2463	0.353728	2.75539	11.9011	19.6737	1.28352	3.37251	0.591059	10.7392	10.4525	0.285822	9.85383	27.81	-8.76	36.57	22.2433	-2.31	22.2433	-2.31	630.85	159.85	5.74	1.01736	387.27	22.32	387.27	22.32	0.1975	7.5	39	45.3	15.7	0.0652235	128	16.4375	583.19	0.646911
HT01	HT01_2	Grasslands	meadow_steppe	178.758	6525.64	0.987527	2.61965	25.5677	51.6114	-0.169286	1.18122	10.3953	11.3178	0.02069	2.10174	0.591059	10.7392	10.4525	0.285822	9.85383	27.81	-8.76	36.57	22.2433	-2.31	22.2433	-2.31	630.85	159.85	5.74	1.01736	387.27	22.32	387.27	22.32	0.1975	7.5	39	45.3	15.7	0.0652235	128	16.4375	583.19	0.646911
HT01	HT01_3	Grasslands	meadow_steppe	126.602	3980.06	5.94296	51.9104	34.3955	104.376	-0.435479	2.07856	14.7391	37.5692	-0.704639	2.35894	0.591059	10.7392	10.4525	0.285822	9.85383	27.81	-8.76	36.57	22.2433	-2.31	22.2433	-2.31	630.85	159.85	5.74	1.01736	387.27	22.32	387.27	22.32	0.1975	7.5	39	45.3	15.7	0.0652235	128	16.4375	583.19	0.646911
HT01	HT01_4	Grasslands	meadow_steppe	134.66	3688.76	2.83334	12.9481	30.4532	19.7396	-1.45684	5.83121	11.7928	9.91122	0.771409	4.06597	0.591059	10.7392	10.4525	0.285822	9.85383	27.81	-8.76	36.57	22.2433	-2.31	22.2433	-2.31	630.85	159.85	5.74	1.01736	387.27	22.32	387.27	22.32	0.1975	7.5	39	45.3	15.7	0.0652235	128	16.4375	583.19	0.646911
HT01	HT01_5	Grasslands	meadow_steppe	172.916	10868.6	2.77344	10.0512	32.1903	36.3724	-1.09862	3.9452	17.183	66.5958	0.9714	3.27908	0.591059	10.7392	10.4525	0.285822	9.85383	27.81	-8.76	36.57	22.2433	-2.31	22.2433	-2.31	630.85	159.85	5.74	1.01736	387.27	22.32	387.27	22.32	0.1975	7.5	39	45.3	15.7	0.0652235	128	16.4375	583.19	0.646911
HT01	HT01_6	Grasslands	meadow_steppe	190.332	5781.13	2.91547	14.8794	23.0272	56.4708	0.502344	1.4137	10.013	43.5109	2.38835	10.422	0.591059	10.7392	10.4525	0.285822	9.85383	27.81	-8.76	36.57	22.2433	-2.31	22.2433	-2.31	630.85	159.85	5.74	1.01736	387.27	22.32	387.27	22.32	0.1975	7.5	39	45.3	15.7	0.0652235	128	16.4375	583.19	0.646911
HT01	HT01_7	Grasslands	meadow_steppe	176.205	3461.47	1.89364	13.9168	22.7907	52.5499	0.571638	1.57081	8.68636	19.9261	2.77253	16.5752	0.591059	10.7392	10.4525	0.285822	9.85383	27.81	-8.76	36.57	22.2433	-2.31	22.2433	-2.31	630.85	159.85	5.74	1.01736	387.27	22.32	387.27	22.32	0.1975	7.5	39	45.3	15.7	0.0652235	128	16.4375	583.19	0.646911
HT01	HT01_8	Grasslands	meadow_steppe	170.042	2109.67	0.12991	2.24404	24.3145	64.0285	0.221949	1.18259	9.62251	19.7751	0.51629	1.55758	0.591059	10.7392	10.4525	0.285822	9.85383	27.81	-8.76	36.57	22.2433	-2.31	22.2433	-2.31	630.85	159.85	5.74	1.01736	387.27	22.32	387.27	22.32	0.1975	7.5	39	45.3	15.7	0.0652235	128	16.4375	583.19	0.646911
HT02	HT02_1	Grasslands	meadow_steppe	132.267	10747.6	1.51431	4.1119	26.1806	36.176	1.56285	6.94428	9.75514	81.1846	1.38177	3.60023	0.614709	11.3225	10.3183	0.28316	9.74501	28.34	-8.1	36.44	22.72	-1.57667	22.72	-1.57667	648.8	159.51	5.71	0.922415	361.74	26.29	361.74	26.29	0.2632	7.4	39	44.1	16.9	0.0745131	128	16.9725	592.31	0.663207
HT02	HT02_2	Grasslands	meadow_steppe	159.697	4140.51	0.632463	4.6296	32.1619	95.0047	-0.419037	1.28439	17.1736	83.6456	-0.522187	1.44947	0.614709	11.3225	10.3183	0.28316	9.74501	28.34	-8.1	36.44	22.72	-1.57667	22.72	-1.57667	648.8	159.51	5.71	0.922415	361.74	26.29	361.74	26.29	0.2632	7.4	39	44.1	16.9	0.0745131	128	16.9725	592.31	0.663207
HT02	HT02_3	Grasslands	meadow_steppe	125.014	2646.85	2.23767	8.1483	28.8598	38.7458	-0.38698	1.63938	10.5502	21.8862	0.0531085	2.52977	0.614709	11.3225	10.3183	0.28316	9.74501	28.34	-8.1	36.44	22.72	-1.57667	22.72	-1.57667	648.8	159.51	5.71	0.922415	361.74	26.29	361.74	26.29	0.2632	7.4	39	44.1	16.9	0.0745131	128	16.9725	592.31	0.663207
HT02	HT02_4	Grasslands	meadow_steppe	97.5242	3622.19	0.766079	4.43339	30.5896	51.9533	0.423091	1.45936	11.4024	95.0316	0.44519	1.45134	0.614709	11.3225	10.3183	0.28316	9.74501	28.34	-8.1	36.44	22.72	-1.57667	22.72	-1.57667	648.8	159.51	5.71	0.922415	361.74	26.29	361.74	26.29	0.2632	7.4	39	44.1	16.9	0.0745131	128	16.9725	592.31	0.663207
HT02	HT02_5	Grasslands	meadow_steppe	123.131	2651.07	1.50884	5.24003	27.3053	24.8561	-0.755795	2.03942	8.87717	9.13501	-0.230804	5.02675	0.614709	11.3225	10.3183	0.28316	9.74501	28.34	-8.1	36.44	22.72	-1.57667	22.72	-1.57667	648.8	159.51	5.71	0.922415	361.74	26.29	361.74	26.29	0.2632	7.4	39	44.1	16.9	0.0745131	128	16.9725	592.31	0.663207
HT02	HT02_6	Grasslands	meadow_steppe	149.768	4701.44	4.57626	40.235	34.1202	62.4638	-0.638875	1.53167	18.1465	68.6533	-0.671698	1.91543	0.614709	11.3225	10.3183	0.28316	9.74501	28.34	-8.1	36.44	22.72	-1.57667	22.72	-1.57667	648.8	159.51	5.71	0.922415	361.74	26.29	361.74	26.29	0.2632	7.4	39	44.1	16.9	0.0745131	128	16.9725	592.31	0.663207
HT02	HT02_7	Grasslands	meadow_steppe	105.264	935.662	1.41101	17.7518	29.7103	13.5506	-0.99771	3.73441	9.61272	11.2301	-0.787773	4.02583	0.614709	11.3225	10.3183	0.28316	9.74501	28.34	-8.1	36.44	22.72	-1.57667	22.72	-1.57667	648.8	159.51	5.71	0.922415	361.74	26.29	361.74	26.29	0.2632	7.4	39	44.1	16.9	0.0745131	128	16.9725	592.31	0.663207
HT02	HT02_8	Grasslands	meadow_steppe	128.484	4917.85	0.407991	4.43665	34.5314	53.3816	-0.691299	1.80997	16.7495	95.475	-0.610648	1.58657	0.614709	11.3225	10.3183	0.28316	9.74501	28.34	-8.1	36.44	22.72	-1.57667	22.72	-1.57667	648.8	159.51	5.71	0.922415	361.74	26.29	361.74	26.29	0.2632	7.4	39	44.1	16.9	0.0745131	128	16.9725	592.31	0.663207
HT03	HT03_1	Grasslands	meadow_steppe	190.014	15225.5	0.759571	2.64491	25.1612	24.7211	-0.153983	2.88461	9.91119	14.2648	0.239959	5.15765	0.577997	12.1742	10.7967	0.290077	9.87062	29.58	-7.64	37.22	23.7633	-0.87	23.7633	-0.87	619.37	157.85	5.01	0.923304	336.91	22.63	336.91	22.63	0.2334	8	36.7	44.7	18.6	0.0604076	129	16.5222	596.74	0.630071
HT03	HT03_2	Grasslands	meadow_steppe	163.838	2281.24	-0.0819368	4.06827	28.7728	15.5086	0.31237	1.57139	14.3849	50.9186	0.392849	1.4121	0.577997	12.1742	10.7967	0.290077	9.87062	29.58	-7.64	37.22	23.7633	-0.87	23.7633	-0.87	619.37	157.85	5.01	0.923304	336.91	22.63	336.91	22.63	0.2334	8	36.7	44.7	18.6	0.0604076	129	16.5222	596.74	0.630071
HT03	HT03_3	Grasslands	meadow_steppe	173.358	14184.8	0.708034	2.19359	26.7006	33.3102	0.00878512	2.01988	9.69478	11.8121	0.426102	4.60178	0.577997	12.1742	10.7967	0.290077	9.87062	29.58	-7.64	37.22	23.7633	-0.87	23.7633	-0.87	619.37	157.85	5.01	0.923304	336.91	22.63	336.91	22.63	0.2334	8	36.7	44.7	18.6	0.0604076	129	16.5222	596.74	0.630071
HT03	HT03_4	Grasslands	meadow_steppe	182.098	3059.05	-1.88032	5.4021	31.3963	15.0949	-1.18313	2.66808	19.053	58.9131	-1.20515	2.78591	0.577997	12.1742	10.7967	0.290077	9.87062	29.58	-7.64	37.22	23.7633	-0.87	23.7633	-0.87	619.37	157.85	5.01	0.923304	336.91	22.63	336.91	22.63	0.2334	8	36.7	44.7	18.6	0.0604076	129	16.5222	596.74	0.630071
HT03	HT03_5	Grasslands	meadow_steppe	99.1946	2356.08	-0.0213564	2.08379	24.6852	17.2513	1.14316	3.8047	5.66531	8.05635	2.4997	17.8521	0.577997	12.1742	10.7967	0.290077	9.87062	29.58	-7.64	37.22	23.7633	-0.87	23.7633	-0.87	619.37	157.85	5.01	0.923304	336.91	22.63	336.91	22.63	0.2334	8	36.7	44.7	18.6	0.0604076	129	16.5222	596.74	0.630071
HT03	HT03_6	Grasslands	meadow_steppe	113.526	4096.38	0.197786	2.38205	27.334	25.3077	0.612426	1.96436	7.99507	23.6278	1.55243	6.0822	0.577997	12.1742	10.7967	0.290077	9.87062	29.58	-7.64	37.22	23.7633	-0.87	23.7633	-0.87	619.37	157.85	5.01	0.923304	336.91	22.63	336.91	22.63	0.2334	8	36.7	44.7	18.6	0.0604076	129	16.5222	596.74	0.630071
HT03	HT03_7	Grasslands	meadow_steppe	132.513	1066.43	-1.00889	3.65917	25.1027	24.235	0.996679	2.921	8.01429	4.81163	0.501024	1.36076	0.577997	12.1742	10.7967	0.290077	9.87062	29.58	-7.64	37.22	23.7633	-0.87	23.7633	-0.87	619.37	157.85	5.01	0.923304	336.91	22.63	336.91	22.63	0.2334	8	36.7	44.7	18.6	0.0604076	129	16.5222	596.74	0.630071
HT03	HT03_8	Grasslands	meadow_steppe	144.868	2216.31	-0.710255	3.7945	24.4387	29.2939	1.07521	2.28363	9.7916	58.3274	1.21075	2.6395	0.577997	12.1742	10.7967	0.290077	9.87062	29.58	-7.64	37.22	23.7633	-0.87	23.7633	-0.87	619.37	157.85	5.01	0.923304	336.91	22.63	336.91	22.63	0.2334	8	36.7	44.7	18.6	0.0604076	129	16.5222	596.74	0.630071
HT04	HT04_1	Grasslands	typical_steppe	273.158	13830.3	0.0975508	1.52429	22.9712	35.2714	1.59565	8.21239	13.1445	27.6641	1.03091	3.25257	0.575611	11.6867	11.5867	0.298472	10.0606	29.77	-9.05	38.82	23.4367	-1.65	23.4367	-1.65	610.86	151.57	4	0.93786	336.82	18.96	336.82	18.96	0.2293	8.2	29.3	47.8	22.9	0.0605924	127	17.5488	566.85	0.621955
HT04	HT04_2	Grasslands	typical_steppe	208.421	13959.8	0.190331	1.46317	27.4509	63.3649	1.10422	4.56728	12.496	13.2976	1.39731	5.77801	0.575611	11.6867	11.5867	0.298472	10.0606	29.77	-9.05	38.82	23.4367	-1.65	23.4367	-1.65	610.86	151.57	4	0.93786	336.82	18.96	336.82	18.96	0.2293	8.2	29.3	47.8	22.9	0.0605924	127	17.5488	566.85	0.621955
HT04	HT04_3	Grasslands	typical_steppe	302.657	29717.3	-0.25921	1.17803	27.8276	45.3646	1.93575	6.91107	19.1337	50.7988	-0.296616	1.23928	0.575611	11.6867	11.5867	0.298472	10.0606	29.77	-9.05	38.82	23.4367	-1.65	23.4367	-1.65	610.86	151.57	4	0.93786	336.82	18.96	336.82	18.96	0.2293	8.2	29.3	47.8	22.9	0.0605924	127	17.5488	566.85	0.621955
HT04	HT04_4	Grasslands	typical_steppe	194.159	13089.6	0.812676	2.08635	25.4203	74.4864	1.02967	3.96077	9.98253	6.64582	-0.765117	2.49172	0.575611	11.6867	11.5867	0.298472	10.0606	29.77	-9.05	38.82	23.4367	-1.65	23.4367	-1.65	610.86	151.57	4	0.93786	336.82	18.96	336.82	18.96	0.2293	8.2	29.3	47.8	22.9	0.0605924	127	17.5488	566.85	0.621955
HT04	HT04_5	Grasslands	typical_steppe	173.508	9312.42	1.28734	3.11318	30.1014	27.6079	-0.684206	5.64771	13.9085	14.908	0.729154	2.33123	0.575611	11.6867	11.5867	0.298472	10.0606	29.77	-9.05	38.82	23.4367	-1.65	23.4367	-1.65	610.86	151.57	4	0.93786	336.82	18.96	336.82	18.96	0.2293	8.2	29.3	47.8	22.9	0.0605924	127	17.5488	566.85	0.621955
HT04	HT04_6	Grasslands	typical_steppe	238.95	19810.1	0.166173	1.26448	25.6445	81.373	1.09025	3.88863	11.7812	11.1192	2.39195	11.4836	0.575611	11.6867	11.5867	0.298472	10.0606	29.77	-9.05	38.82	23.4367	-1.65	23.4367	-1.65	610.86	151.57	4	0.93786	336.82	18.96	336.82	18.96	0.2293	8.2	29.3	47.8	22.9	0.0605924	127	17.5488	566.85	0.621955
HT04	HT04_7	Grasslands	typical_steppe	252.381	27137.1	0.395725	1.25234	26.8153	38.3165	1.57108	7.4212	15.1878	50.085	0.627618	1.51977	0.575611	11.6867	11.5867	0.298472	10.0606	29.77	-9.05	38.82	23.4367	-1.65	23.4367	-1.65	610.86	151.57	4	0.93786	336.82	18.96	336.82	18.96	0.2293	8.2	29.3	47.8	22.9	0.0605924	127	17.5488	566.85	0.621955
HT04	HT04_8	Grasslands	typical_steppe	157.253	28914.3	0.973315	2.17179	24.866	24.9088	1.78521	11.9154	8.03671	67.5611	1.29028	3.10367	0.575611	11.6867	11.5867	0.298472	10.0606	29.77	-9.05	38.82	23.4367	-1.65	23.4367	-1.65	610.86	151.57	4	0.93786	336.82	18.96	336.82	18.96	0.2293	8.2	29.3	47.8	22.9	0.0605924	127	17.5488	566.85	0.621955
HT05	HT05_1	Grasslands	typical_steppe	151.019	19857.4	1.50265	4.54002	24.9295	21.5164	0.51603	2.87913	7.85877	34.3048	1.42613	4.4891	0.557049	9.91167	11.8642	0.299827	10.1002	28.35	-11.22	39.57	21.64	-3.49667	21.64	-3.49667	570.49	140.94	3.07	0.959112	324.84	15.32	324.84	15.32	0.2584	8.3	47.5	37.2	15.3	0.0604942	118	15.8063	533.59	0.601296
HT05	HT05_2	Grasslands	typical_steppe	131.835	5232.2	0.226283	1.51582	26.7116	32.1952	-0.171076	1.46751	8.16616	8.64896	0.214791	4.99435	0.557049	9.91167	11.8642	0.299827	10.1002	28.35	-11.22	39.57	21.64	-3.49667	21.64	-3.49667	570.49	140.94	3.07	0.959112	324.84	15.32	324.84	15.32	0.2584	8.3	47.5	37.2	15.3	0.0604942	118	15.8063	533.59	0.601296
HT05	HT05_3	Grasslands	typical_steppe	128.647	6445.12	0.590177	2.02739	27.6	27.1346	1.27229	5.12643	9.36909	25.1656	-0.000665853	2.11841	0.557049	9.91167	11.8642	0.299827	10.1002	28.35	-11.22	39.57	21.64	-3.49667	21.64	-3.49667	570.49	140.94	3.07	0.959112	324.84	15.32	324.84	15.32	0.2584	8.3	47.5	37.2	15.3	0.0604942	118	15.8063	533.59	0.601296
HT05	HT05_4	Grasslands	typical_steppe	138.119	9343.51	0.527989	1.77443	24.6865	16.287	0.238222	1.92073	8.20005	38.5057	1.1181	3.20422	0.557049	9.91167	11.8642	0.299827	10.1002	28.35	-11.22	39.57	21.64	-3.49667	21.64	-3.49667	570.49	140.94	3.07	0.959112	324.84	15.32	324.84	15.32	0.2584	8.3	47.5	37.2	15.3	0.0604942	118	15.8063	533.59	0.601296
HT05	HT05_5	Grasslands	typical_steppe	199.061	8757.98	1.66618	7.04357	22.5483	15.4452	1.25076	3.68824	9.76847	18.6012	1.23102	4.58441	0.557049	9.91167	11.8642	0.299827	10.1002	28.35	-11.22	39.57	21.64	-3.49667	21.64	-3.49667	570.49	140.94	3.07	0.959112	324.84	15.32	324.84	15.32	0.2584	8.3	47.5	37.2	15.3	0.0604942	118	15.8063	533.59	0.601296
HT05	HT05_6	Grasslands	typical_steppe	128.18	2314.28	1.21321	3.23748	30.3798	38.519	-0.745589	2.28743	11.1201	9.32723	-0.118318	3.88103	0.557049	9.91167	11.8642	0.299827	10.1002	28.35	-11.22	39.57	21.64	-3.49667	21.64	-3.49667	570.49	140.94	3.07	0.959112	324.84	15.32	324.84	15.32	0.2584	8.3	47.5	37.2	15.3	0.0604942	118	15.8063	533.59	0.601296
HT05	HT05_7	Grasslands	typical_steppe	150.375	4196.55	0.902264	2.86505	25.2639	20.8235	0.0728362	1.37562	9.40024	14.2445	0.198436	3.1823	0.557049	9.91167	11.8642	0.299827	10.1002	28.35	-11.22	39.57	21.64	-3.49667	21.64	-3.49667	570.49	140.94	3.07	0.959112	324.84	15.32	324.84	15.32	0.2584	8.3	47.5	37.2	15.3	0.0604942	118	15.8063	533.59	0.601296
HT05	HT05_8	Grasslands	typical_steppe	212.87	13967	0.738736	4.18281	21.6931	8.97346	1.50671	6.30319	9.89449	42.3412	1.13209	3.4788	0.557049	9.91167	11.8642	0.299827	10.1002	28.35	-11.22	39.57	21.64	-3.49667	21.64	-3.49667	570.49	140.94	3.07	0.959112	324.84	15.32	324.84	15.32	0.2584	8.3	47.5	37.2	15.3	0.0604942	118	15.8063	533.59	0.601296
HT06	HT06_1	Grasslands	typical_steppe	164.334	3032.68	2.34177	8.54034	27.9624	2.24073	-0.554258	8.26281	12.6052	10.7092	2.30918	8.51713	0.479901	8.78833	11.2725	0.291656	9.98253	27.17	-11.48	38.65	20.5433	-4.36333	20.5433	-4.36333	463.6	106.51	2.06	0.910022	253.87	11.81	253.87	11.81	0.2718	8.2	38.3	44.7	17	0.0620231	124	16.0371	427	0.554473
HT06	HT06_2	Grasslands	typical_steppe	456.485	97957.5	-0.245872	1.12947	25.8489	34.697	0.558291	1.5954	22.4489	124.52	-0.374392	1.35741	0.479901	8.78833	11.2725	0.291656	9.98253	27.17	-11.48	38.65	20.5433	-4.36333	20.5433	-4.36333	463.6	106.51	2.06	0.910022	253.87	11.81	253.87	11.81	0.2718	8.2	38.3	44.7	17	0.0620231	124	16.0371	427	0.554473
HT06	HT06_3	Grasslands	typical_steppe	128.702	4381.25	2.24703	8.67818	32.3272	20.8763	-1.22983	3.16201	12.7589	15.2806	-1.1842	3.3173	0.479901	8.78833	11.2725	0.291656	9.98253	27.17	-11.48	38.65	20.5433	-4.36333	20.5433	-4.36333	463.6	106.51	2.06	0.910022	253.87	11.81	253.87	11.81	0.2718	8.2	38.3	44.7	17	0.0620231	124	16.0371	427	0.554473
HT06	HT06_4	Grasslands	typical_steppe	140.433	3002.01	0.333339	2.05265	32.8898	6.2561	-0.76239	4.93495	15.3232	32.8757	-0.258283	2.26496	0.479901	8.78833	11.2725	0.291656	9.98253	27.17	-11.48	38.65	20.5433	-4.36333	20.5433	-4.36333	463.6	106.51	2.06	0.910022	253.87	11.81	253.87	11.81	0.2718	8.2	38.3	44.7	17	0.0620231	124	16.0371	427	0.554473
HT06	HT06_5	Grasslands	typical_steppe	100.644	9459.93	1.69974	4.76026	28.0297	14.7802	0.545861	1.54754	8.30397	52.183	0.849497	2.54997	0.479901	8.78833	11.2725	0.291656	9.98253	27.17	-11.48	38.65	20.5433	-4.36333	20.5433	-4.36333	463.6	106.51	2.06	0.910022	253.87	11.81	253.87	11.81	0.2718	8.2	38.3	44.7	17	0.0620231	124	16.0371	427	0.554473
HT06	HT06_6	Grasslands	typical_steppe	172.557	14896.4	0.545113	1.66471	28.4338	15.1242	0.0461845	1.47032	13.2772	53.9365	-0.157896	2.03529	0.479901	8.78833	11.2725	0.291656	9.98253	27.17	-11.48	38.65	20.5433	-4.36333	20.5433	-4.36333	463.6	106.51	2.06	0.910022	253.87	11.81	253.87	11.81	0.2718	8.2	38.3	44.7	17	0.0620231	124	16.0371	427	0.554473
HT06	HT06_7	Grasslands	typical_steppe	107.394	8009.17	1.77202	5.57924	29.4526	28.4722	0.107995	1.26405	9.65146	40.7725	-0.197204	1.22506	0.479901	8.78833	11.2725	0.291656	9.98253	27.17	-11.48	38.65	20.5433	-4.36333	20.5433	-4.36333	463.6	106.51	2.06	0.910022	253.87	11.81	253.87	11.81	0.2718	8.2	38.3	44.7	17	0.0620231	124	16.0371	427	0.554473
HT06	HT06_8	Grasslands	typical_steppe	225.576	18408.6	-0.319075	1.25738	27.0686	12.4426	0.738492	2.42624	15.5575	66.0867	-0.532876	1.82688	0.479901	8.78833	11.2725	0.291656	9.98253	27.17	-11.48	38.65	20.5433	-4.36333	20.5433	-4.36333	463.6	106.51	2.06	0.910022	253.87	11.81	253.87	11.81	0.2718	8.2	38.3	44.7	17	0.0620231	124	16.0371	427	0.554473
HT07	HT07_1	Grasslands	typical_steppe	185.456	8763.81	0.601263	1.67001	28.6382	40.1049	1.96262	6.78816	13.8608	25.7959	0.0261303	1.52323	0.301705	8.91583	12.6217	0.297751	10.8296	29.09	-13.3	42.39	21.5867	-5.35667	21.5867	-5.35667	307.15	67.04	0.91	0.939576	171.72	6.56	171.72	6.56	0.1612	8.3	57.9	29.4	12.7	0.080139	131	16.7971	285.59	0.34718
HT07	HT07_2	Grasslands	typical_steppe	143.556	4247.64	1.75496	5.93769	29.7084	30.3743	0.718521	3.83255	12.2487	22.6736	0.00972272	1.65778	0.301705	8.91583	12.6217	0.297751	10.8296	29.09	-13.3	42.39	21.5867	-5.35667	21.5867	-5.35667	307.15	67.04	0.91	0.939576	171.72	6.56	171.72	6.56	0.1612	8.3	57.9	29.4	12.7	0.080139	131	16.7971	285.59	0.34718
HT07	HT07_3	Grasslands	typical_steppe	191.699	4176.55	1.31583	3.48053	26.6074	17.0067	1.6031	5.29173	13.2578	19.5167	1.61257	6.53387	0.301705	8.91583	12.6217	0.297751	10.8296	29.09	-13.3	42.39	21.5867	-5.35667	21.5867	-5.35667	307.15	67.04	0.91	0.939576	171.72	6.56	171.72	6.56	0.1612	8.3	57.9	29.4	12.7	0.080139	131	16.7971	285.59	0.34718
HT07	HT07_4	Grasslands	typical_steppe	236.116	7099.35	-1.10143	3.02258	27.0787	89.2693	1.45004	3.91289	14.6041	19.7818	1.11553	2.96098	0.301705	8.91583	12.6217	0.297751	10.8296	29.09	-13.3	42.39	21.5867	-5.35667	21.5867	-5.35667	307.15	67.04	0.91	0.939576	171.72	6.56	171.72	6.56	0.1612	8.3	57.9	29.4	12.7	0.080139	131	16.7971	285.59	0.34718
HT07	HT07_5	Grasslands	typical_steppe	228.772	10949.1	-0.630357	1.6399	29.0855	83.1589	0.966832	2.46453	15.6777	19.2638	0.567782	3.74511	0.301705	8.91583	12.6217	0.297751	10.8296	29.09	-13.3	42.39	21.5867	-5.35667	21.5867	-5.35667	307.15	67.04	0.91	0.939576	171.72	6.56	171.72	6.56	0.1612	8.3	57.9	29.4	12.7	0.080139	131	16.7971	285.59	0.34718
HT07	HT07_6	Grasslands	typical_steppe	170.025	9813.41	0.48337	1.66994	34.2643	63.421	0.0843955	1.52685	16.0962	11.6	0.829103	2.59026	0.301705	8.91583	12.6217	0.297751	10.8296	29.09	-13.3	42.39	21.5867	-5.35667	21.5867	-5.35667	307.15	67.04	0.91	0.939576	171.72	6.56	171.72	6.56	0.1612	8.3	57.9	29.4	12.7	0.080139	131	16.7971	285.59	0.34718
HT07	HT07_7	Grasslands	typical_steppe	238.481	9508.51	-0.507227	1.62644	25.935	41.0803	3.18043	12.3302	15.1765	40.0579	0.0605995	2.55334	0.301705	8.91583	12.6217	0.297751	10.8296	29.09	-13.3	42.39	21.5867	-5.35667	21.5867	-5.35667	307.15	67.04	0.91	0.939576	171.72	6.56	171.72	6.56	0.1612	8.3	57.9	29.4	12.7	0.080139	131	16.7971	285.59	0.34718
HT07	HT07_8	Grasslands	typical_steppe	204.235	11522.5	0.00157317	1.27981	28.2617	79.9536	1.94795	4.9878	14.014	34.7006	-0.0591123	1.20505	0.301705	8.91583	12.6217	0.297751	10.8296	29.09	-13.3	42.39	21.5867	-5.35667	21.5867	-5.35667	307.15	67.04	0.91	0.939576	171.72	6.56	171.72	6.56	0.1612	8.3	57.9	29.4	12.7	0.080139	131	16.7971	285.59	0.34718
HT08	HT08_1	Grasslands	desert_steppe	99.0486	2013.21	0.125554	1.77834	31.5568	17.891	-1.10326	3.20778	9.34446	17.6096	1.21684	3.45161	0.270625	9.65583	12.1058	0.296784	10.3797	28.96	-11.83	40.79	21.7233	-4.11667	21.7233	-4.11667	262.75	57.16	0.73	0.956821	141.66	4.68	141.66	4.68	0.1865	8.2	43.9	39.4	16.7	0.0792406	129	17.1914	246.72	0.315096
HT08	HT08_2	Grasslands	desert_steppe	104.842	446.334	-0.0554379	4.46609	31.6563	17.0811	-0.2701	3.66274	10.3732	6.10784	0.423331	2.08918	0.270625	9.65583	12.1058	0.296784	10.3797	28.96	-11.83	40.79	21.7233	-4.11667	21.7233	-4.11667	262.75	57.16	0.73	0.956821	141.66	4.68	141.66	4.68	0.1865	8.2	43.9	39.4	16.7	0.0792406	129	17.1914	246.72	0.315096
HT08	HT08_3	Grasslands	desert_steppe	102.732	133.554	0.37528	17.5219	31.0909	1.49173	1.5271	20.3339	9.9547	2.43609	1.64616	5.60084	0.270625	9.65583	12.1058	0.296784	10.3797	28.96	-11.83	40.79	21.7233	-4.11667	21.7233	-4.11667	262.75	57.16	0.73	0.956821	141.66	4.68	141.66	4.68	0.1865	8.2	43.9	39.4	16.7	0.0792406	129	17.1914	246.72	0.315096
HT08	HT08_4	Grasslands	desert_steppe	106.643	403.027	-0.906793	5.56115	31.1936	5.82525	-1.85816	8.29143	10.3354	5.34791	0.327619	2.37064	0.270625	9.65583	12.1058	0.296784	10.3797	28.96	-11.83	40.79	21.7233	-4.11667	21.7233	-4.11667	262.75	57.16	0.73	0.956821	141.66	4.68	141.66	4.68	0.1865	8.2	43.9	39.4	16.7	0.0792406	129	17.1914	246.72	0.315096
HT08	HT08_5	Grasslands	desert_steppe	102.932	467.821	-1.1805	5.14875	31.7486	2.56416	0.287972	4.79798	10.3757	6.42159	0.0712505	2.71197	0.270625	9.65583	12.1058	0.296784	10.3797	28.96	-11.83	40.79	21.7233	-4.11667	21.7233	-4.11667	262.75	57.16	0.73	0.956821	141.66	4.68	141.66	4.68	0.1865	8.2	43.9	39.4	16.7	0.0792406	129	17.1914	246.72	0.315096
HT08	HT08_6	Grasslands	desert_steppe	99.8069	694.727	-0.862611	3.37904	31.4684	7.16598	-1.28957	6.80194	9.67737	5.89686	0.103243	2.51299	0.270625	9.65583	12.1058	0.296784	10.3797	28.96	-11.83	40.79	21.7233	-4.11667	21.7233	-4.11667	262.75	57.16	0.73	0.956821	141.66	4.68	141.66	4.68	0.1865	8.2	43.9	39.4	16.7	0.0792406	129	17.1914	246.72	0.315096
HT08	HT08_7	Grasslands	desert_steppe	105.069	386.881	-0.693923	5.73381	31.2191	9.01848	-0.146727	7.18096	10.2253	7.29636	1.73046	7.63302	0.270625	9.65583	12.1058	0.296784	10.3797	28.96	-11.83	40.79	21.7233	-4.11667	21.7233	-4.11667	262.75	57.16	0.73	0.956821	141.66	4.68	141.66	4.68	0.1865	8.2	43.9	39.4	16.7	0.0792406	129	17.1914	246.72	0.315096
HT08	HT08_8	Grasslands	desert_steppe	110.414	1807.68	-0.40604	1.60921	29.5982	48.6958	0.266868	1.51106	8.84444	11.8312	1.42875	4.16408	0.270625	9.65583	12.1058	0.296784	10.3797	28.96	-11.83	40.79	21.7233	-4.11667	21.7233	-4.11667	262.75	57.16	0.73	0.956821	141.66	4.68	141.66	4.68	0.1865	8.2	43.9	39.4	16.7	0.0792406	129	17.1914	246.72	0.315096
HT09	HT09_1	Grasslands	desert_steppe	89.7019	1646.9	0.247337	1.73469	30.2407	88.9401	1.85255	7.75331	7.68519	20.3072	1.76596	5.30214	0.232632	8.7675	11.8233	0.291934	10.3666	28.02	-12.48	40.5	20.8767	-4.92	20.8767	-4.92	221.9	52.76	0.54	1.02193	127.9	3.36	127.9	3.36	0.1101	8.2	43	40.4	16.6	0.0804319	137	16.3	212.35	0.275529
HT09	HT09_2	Grasslands	desert_steppe	82.7186	1767.41	0.460289	1.88113	32.4148	65.8631	1.99949	9.26889	7.91229	15.7157	1.96884	6.38221	0.232632	8.7675	11.8233	0.291934	10.3666	28.02	-12.48	40.5	20.8767	-4.92	20.8767	-4.92	221.9	52.76	0.54	1.02193	127.9	3.36	127.9	3.36	0.1101	8.2	43	40.4	16.6	0.0804319	137	16.3	212.35	0.275529
HT09	HT09_3	Grasslands	desert_steppe	88.9377	2690.41	1.57724	6.88914	32.3339	91.8522	2.41968	8.31229	8.37895	20.2458	1.84613	5.5649	0.232632	8.7675	11.8233	0.291934	10.3666	28.02	-12.48	40.5	20.8767	-4.92	20.8767	-4.92	221.9	52.76	0.54	1.02193	127.9	3.36	127.9	3.36	0.1101	8.2	43	40.4	16.6	0.0804319	137	16.3	212.35	0.275529
HT09	HT09_4	Grasslands	desert_steppe	71.188	966.456	0.729923	1.7901	30.5385	23.1101	-0.960967	3.49598	6.13134	3.55468	2.4664	13.8504	0.232632	8.7675	11.8233	0.291934	10.3666	28.02	-12.48	40.5	20.8767	-4.92	20.8767	-4.92	221.9	52.76	0.54	1.02193	127.9	3.36	127.9	3.36	0.1101	8.2	43	40.4	16.6	0.0804319	137	16.3	212.35	0.275529
HT09	HT09_5	Grasslands	desert_steppe	87.6856	290.452	2.87567	16.1931	25.4989	35.4152	4.63416	28.6869	5.94825	10.5179	2.53288	9.58144	0.232632	8.7675	11.8233	0.291934	10.3666	28.02	-12.48	40.5	20.8767	-4.92	20.8767	-4.92	221.9	52.76	0.54	1.02193	127.9	3.36	127.9	3.36	0.1101	8.2	43	40.4	16.6	0.0804319	137	16.3	212.35	0.275529
HT09	HT09_6	Grasslands	desert_steppe	125.165	2886.87	-0.393537	1.47749	33.486	57.1991	3.41036	13.7505	13.7076	37.7154	-0.357322	1.35614	0.232632	8.7675	11.8233	0.291934	10.3666	28.02	-12.48	40.5	20.8767	-4.92	20.8767	-4.92	221.9	52.76	0.54	1.02193	127.9	3.36	127.9	3.36	0.1101	8.2	43	40.4	16.6	0.0804319	137	16.3	212.35	0.275529
HT09	HT09_7	Grasslands	desert_steppe	117.083	2165.05	0.028628	2.02491	31.2495	12.1214	-2.17813	8.31107	11.5778	30.1309	0.363123	1.56766	0.232632	8.7675	11.8233	0.291934	10.3666	28.02	-12.48	40.5	20.8767	-4.92	20.8767	-4.92	221.9	52.76	0.54	1.02193	127.9	3.36	127.9	3.36	0.1101	8.2	43	40.4	16.6	0.0804319	137	16.3	212.35	0.275529
HT09	HT09_8	Grasslands	desert_steppe	97.2984	325.917	-2.01314	5.79794	30.385	126.357	2.13419	6.77559	8.7349	18.8205	1.6933	5.34481	0.232632	8.7675	11.8233	0.291934	10.3666	28.02	-12.48	40.5	20.8767	-4.92	20.8767	-4.92	221.9	52.76	0.54	1.02193	127.9	3.36	127.9	3.36	0.1101	8.2	43	40.4	16.6	0.0804319	137	16.3	212.35	0.275529
HT10	HT10_1	Grasslands	desert_steppe	106.795	173.108	3.73499	17.8931	28.7349	2.41867	4.47661	37.3493	8.80608	1.66815	5.91532	41.1695	0.21983	9.0475	12.005	0.294746	10.3944	28.4	-12.33	40.73	21.1767	-4.68	21.1767	-4.68	211.16	51	0.58	1.02524	122.8	3.35	122.8	3.35	0.1334	8.3	41.1	39.1	19.8	0.0771743	138	16.5914	202.13	0.259941
HT10	HT10_2	Grasslands	desert_steppe	103.386	21.475	4.82834	64.2399	29.7005	3.43692	2.36319	8.39085	9.19151	2.80709	3.23263	12.2045	0.21983	9.0475	12.005	0.294746	10.3944	28.4	-12.33	40.73	21.1767	-4.68	21.1767	-4.68	211.16	51	0.58	1.02524	122.8	3.35	122.8	3.35	0.1334	8.3	41.1	39.1	19.8	0.0771743	138	16.5914	202.13	0.259941
HT10	HT10_3	Grasslands	desert_steppe	102.023	101.34	-0.0372661	18.9839	29.5538	1.72976	1.99997	16.3133	8.92183	1.26766	1.6512	32.0522	0.21983	9.0475	12.005	0.294746	10.3944	28.4	-12.33	40.73	21.1767	-4.68	21.1767	-4.68	211.16	51	0.58	1.02524	122.8	3.35	122.8	3.35	0.1334	8.3	41.1	39.1	19.8	0.0771743	138	16.5914	202.13	0.259941
HT10	HT10_4	Grasslands	desert_steppe	105.028	48.3045	0.790494	26.8577	29.5728	5.85704	2.19945	6.46548	9.32205	5.22464	2.21833	6.33583	0.21983	9.0475	12.005	0.294746	10.3944	28.4	-12.33	40.73	21.1767	-4.68	21.1767	-4.68	211.16	51	0.58	1.02524	122.8	3.35	122.8	3.35	0.1334	8.3	41.1	39.1	19.8	0.0771743	138	16.5914	202.13	0.259941
HT10	HT10_5	Grasslands	desert_steppe	109.552	243.609	1.56813	8.85207	29.1702	3.24779	0.99902	5.2313	9.37944	3.83152	1.40287	4.26854	0.21983	9.0475	12.005	0.294746	10.3944	28.4	-12.33	40.73	21.1767	-4.68	21.1767	-4.68	211.16	51	0.58	1.02524	122.8	3.35	122.8	3.35	0.1334	8.3	41.1	39.1	19.8	0.0771743	138	16.5914	202.13	0.259941
HT10	HT10_6	Grasslands	desert_steppe	101.706	18.579	-9.30953	100.142	29.3997	0.936908	0.568361	1.45191	8.79556	0.354143	-3.15375	27.5916	0.21983	9.0475	12.005	0.294746	10.3944	28.4	-12.33	40.73	21.1767	-4.68	21.1767	-4.68	211.16	51	0.58	1.02524	122.8	3.35	122.8	3.35	0.1334	8.3	41.1	39.1	19.8	0.0771743	138	16.5914	202.13	0.259941
HT10	HT10_7	Grasslands	desert_steppe	102.718	174.228	1.23779	29.9056	29.882	5.36203	1.46566	5.91851	9.29054	5.2157	1.52741	6.27475	0.21983	9.0475	12.005	0.294746	10.3944	28.4	-12.33	40.73	21.1767	-4.68	21.1767	-4.68	211.16	51	0.58	1.02524	122.8	3.35	122.8	3.35	0.1334	8.3	41.1	39.1	19.8	0.0771743	138	16.5914	202.13	0.259941
HT10	HT10_8	Grasslands	desert_steppe	105.457	589.947	2.4255	13.6004	29.1904	10.7006	1.91083	8.38977	9.03935	8.07463	2.14657	8.30252	0.21983	9.0475	12.005	0.294746	10.3944	28.4	-12.33	40.73	21.1767	-4.68	21.1767	-4.68	211.16	51	0.58	1.02524	122.8	3.35	122.8	3.35	0.1334	8.3	41.1	39.1	19.8	0.0771743	138	16.5914	202.13	0.259941
HZ	HZ_1	Forests	Cold temperate coniferous forest	95.0742	13091	1.43668	3.30718	36.6953	63.8705	-1.17455	3.03195	8.04628	26.6631	1.92002	6.48883	0.848075	-4.69083	15.495	0.256455	16.9742	23.61	-36.81	60.42	14.8067	-26.7633	14.8067	-26.7633	516.17	140.39	3.09	1.09489	334.29	12.08	334.29	12.08	1.2046	5.7	42.5	36.5	21	0.120192	90	11.81	449.69	0.964586
HZ	HZ_2	Forests	Cold temperate coniferous forest	88.9529	13735.5	1.78991	4.77533	37.1412	57.7266	-1.58861	3.87082	7.5925	24.6342	2.30612	9.34817	0.848075	-4.69083	15.495	0.256455	16.9742	23.61	-36.81	60.42	14.8067	-26.7633	14.8067	-26.7633	516.17	140.39	3.09	1.09489	334.29	12.08	334.29	12.08	1.2046	5.7	42.5	36.5	21	0.120192	90	11.81	449.69	0.964586
HZ	HZ_3	Forests	Cold temperate coniferous forest	37.4177	623.322	5.5179	33.0554	40.3019	8.90678	-5.3776	32.3328	5.63554	0.931176	3.91352	19.299	0.848075	-4.69083	15.495	0.256455	16.9742	23.61	-36.81	60.42	14.8067	-26.7633	14.8067	-26.7633	516.17	140.39	3.09	1.09489	334.29	12.08	334.29	12.08	1.2046	5.7	42.5	36.5	21	0.120192	90	11.81	449.69	0.964586
HZ	HZ_4	Forests	Cold temperate coniferous forest	46.2503	1713.16	3.60962	18.2212	40.634	30.0418	-1.13245	10.123	7.2722	39.1155	3.50993	13.7316	0.848075	-4.69083	15.495	0.256455	16.9742	23.61	-36.81	60.42	14.8067	-26.7633	14.8067	-26.7633	516.17	140.39	3.09	1.09489	334.29	12.08	334.29	12.08	1.2046	5.7	42.5	36.5	21	0.120192	90	11.81	449.69	0.964586
JF	JF_1	Forests	Tropical rain forest	218.64	10474.7	0.81892	7.62333	21.2337	10.6137	0.568027	7.07104	9.72272	22.0849	0.242492	3.24558	1.19177	24.8333	6.51083	0.409744	3.41487	31.79	15.9	15.89	25.5667	19.98	28.1967	19.98	1500.37	262.11	13.47	0.800376	641.78	66.03	620.18	66.03	0.338	5.3	43.9	29.3	26.8	0.590958	113	24.8333	1500.37	1.20832
JF	JF_2	Forests	Tropical rain forest	256.181	10523	0.481392	2.38622	21.7639	17.522	0.667718	5.44574	12.1624	25.1765	-0.346823	2.58112	1.19177	24.8333	6.51083	0.409744	3.41487	31.79	15.9	15.89	25.5667	19.98	28.1967	19.98	1500.37	262.11	13.47	0.800376	641.78	66.03	620.18	66.03	0.338	5.3	43.9	29.3	26.8	0.590958	113	24.8333	1500.37	1.20832
JF	JF_3	Forests	Tropical rain forest	256.455	21302.5	0.600141	2.5174	22.3686	45.3253	1.60381	5.04129	11.9995	45.4431	0.41395	2.6652	1.19177	24.8333	6.51083	0.409744	3.41487	31.79	15.9	15.89	25.5667	19.98	28.1967	19.98	1500.37	262.11	13.47	0.800376	641.78	66.03	620.18	66.03	0.338	5.3	43.9	29.3	26.8	0.590958	113	24.8333	1500.37	1.20832
JH	JH_1	Forests	Temperate coniferous and broad-leaved mixed forest	647.095	93356.6	-0.28032	1.85144	24.3065	32.2928	1.72718	8.7184	36.5863	275.062	-0.581003	1.91674	0.859842	3.8325	12.2383	0.243597	13.9923	26.63	-23.61	50.24	19.8933	-14.83	19.8933	-14.83	693.33	155.76	4.34	0.959009	419.93	22.85	419.93	22.85	0.6348	6.2	35.3	45.3	19.4	0.0841215	102	14.0571	628.64	0.915451
JH	JH_2	Forests	Temperate coniferous and broad-leaved mixed forest	367.981	68120.2	1.19493	3.8629	26.578	80.913	1.43966	4.33638	22.2996	178.821	0.616635	2.18516	0.859842	3.8325	12.2383	0.243597	13.9923	26.63	-23.61	50.24	19.8933	-14.83	19.8933	-14.83	693.33	155.76	4.34	0.959009	419.93	22.85	419.93	22.85	0.6348	6.2	35.3	45.3	19.4	0.0841215	102	14.0571	628.64	0.915451
JH	JH_3	Forests	Temperate coniferous and broad-leaved mixed forest	459.77	95174.1	0.807669	2.33235	24.2411	43.942	1.77055	5.11751	24.0814	198.152	0.616281	2.1891	0.859842	3.8325	12.2383	0.243597	13.9923	26.63	-23.61	50.24	19.8933	-14.83	19.8933	-14.83	693.33	155.76	4.34	0.959009	419.93	22.85	419.93	22.85	0.6348	6.2	35.3	45.3	19.4	0.0841215	102	14.0571	628.64	0.915451
JH	JH_4	Forests	Temperate coniferous and broad-leaved mixed forest	384.08	95516.8	0.988968	2.53145	31.1268	90.0491	-0.0767206	1.29389	28.7626	178.033	0.260122	2.65402	0.859842	3.8325	12.2383	0.243597	13.9923	26.63	-23.61	50.24	19.8933	-14.83	19.8933	-14.83	693.33	155.76	4.34	0.959009	419.93	22.85	419.93	22.85	0.6348	6.2	35.3	45.3	19.4	0.0841215	102	14.0571	628.64	0.915451
JL	JL_1	Forests	Subtropical evergreen broad-leaved Forest	180.337	19782.3	2.20339	9.39313	22.7623	65.7289	1.99712	5.89454	8.45375	58.3337	1.68531	5.03721	1.70594	19.7475	8.335	0.321195	6.53945	31.86	5.91	25.95	19.79	11	27.06	11	1853.47	353.43	50.67	0.62762	717.71	201.15	678.63	201.15	0.3811	5.4	38.4	29.1	32.5	0.0924155	117	19.7475	1853.47	1.72963
JL	JL_2	Forests	Subtropical evergreen broad-leaved Forest	206.142	27167.7	1.75435	7.31256	22.6565	42.7038	2.71671	14.413	10.2433	59.0426	1.28075	5.30974	1.70594	19.7475	8.335	0.321195	6.53945	31.86	5.91	25.95	19.79	11	27.06	11	1853.47	353.43	50.67	0.62762	717.71	201.15	678.63	201.15	0.3811	5.4	38.4	29.1	32.5	0.0924155	117	19.7475	1853.47	1.72963
JL	JL_3	Forests	Subtropical evergreen broad-leaved Forest	48.3992	8839.05	1.81436	5.03306	29.4038	35.5069	1.64586	8.25144	2.89196	27.4178	1.80662	5.4584	1.70594	19.7475	8.335	0.321195	6.53945	31.86	5.91	25.95	19.79	11	27.06	11	1853.47	353.43	50.67	0.62762	717.71	201.15	678.63	201.15	0.3811	5.4	38.4	29.1	32.5	0.0924155	117	19.7475	1853.47	1.72963
JYS	JYS_1	Forests	Subtropical evergreen broad-leaved Forest	134.801	6407.26	1.48531	4.65937	25.0571	27.4601	2.63384	12.0088	8.29583	27.3044	1.72795	5.80754	1.30148	19.0083	6.41833	0.23238	7.42989	33.93	6.31	27.62	27.98	9.32667	27.98	9.32667	1153.56	200.4	17.65	0.691316	498.36	60.43	498.36	60.43	0.398	5.4	29.7	36	34.3	0.14985	120	19.0083	1153.56	1.31956
JYS	JYS_2	Forests	Subtropical evergreen broad-leaved Forest	137.701	6085.34	1.24417	3.88018	24.3096	24.0145	3.35789	16.4925	8.09909	27.4236	1.72533	5.77943	1.30148	19.0083	6.41833	0.23238	7.42989	33.93	6.31	27.62	27.98	9.32667	27.98	9.32667	1153.56	200.4	17.65	0.691316	498.36	60.43	498.36	60.43	0.398	5.4	29.7	36	34.3	0.14985	120	19.0083	1153.56	1.31956
JYS	JYS_3	Forests	Subtropical evergreen broad-leaved Forest	145.951	7542.58	1.22526	3.60113	24.8018	43.6026	2.60057	9.5462	9.02734	41.0976	1.41739	4.1051	1.30148	19.0083	6.41833	0.23238	7.42989	33.93	6.31	27.62	27.98	9.32667	27.98	9.32667	1153.56	200.4	17.65	0.691316	498.36	60.43	498.36	60.43	0.398	5.4	29.7	36	34.3	0.14985	120	19.0083	1153.56	1.31956
JYS	JYS_4	Forests	Subtropical evergreen broad-leaved Forest	123.815	4660.1	1.38981	3.84907	23.9372	7.05701	7.17301	63.2606	7.30757	22.72	1.65771	5.10996	1.30148	19.0083	6.41833	0.23238	7.42989	33.93	6.31	27.62	27.98	9.32667	27.98	9.32667	1153.56	200.4	17.65	0.691316	498.36	60.43	498.36	60.43	0.398	5.4	29.7	36	34.3	0.14985	120	19.0083	1153.56	1.31956
LS	LS_1	Forests	Temperate coniferous and broad-leaved mixed forest	130.088	3349.58	4.56078	23.9849	45.1921	105.475	-1.69418	4.0296	25.5551	60.9495	-1.6822	4.13201	1.04263	0.6975	12.3075	0.22418	15.6001	25.73	-29.17	54.9	18.47	-20.11	18.47	-20.11	739.87	166.6	3.91	1.03762	464.26	16.59	464.26	16.59	0.8246	6	33.6	42.2	24.2	0.0926671	103	15.702	645.28	1.28184
LS	LS_2	Forests	Temperate coniferous and broad-leaved mixed forest	142.519	6791.13	2.67889	9.51808	43.693	122.144	-1.28717	2.96649	24.9773	66.0735	-1.41655	3.76541	1.04263	0.6975	12.3075	0.22418	15.6001	25.73	-29.17	54.9	18.47	-20.11	18.47	-20.11	739.87	166.6	3.91	1.03762	464.26	16.59	464.26	16.59	0.8246	6	33.6	42.2	24.2	0.0926671	103	15.702	645.28	1.28184
LS	LS_3	Forests	Temperate coniferous and broad-leaved mixed forest	119.832	1517.31	5.20175	38.4131	46.812	71.5816	-2.29962	6.63019	26.3318	51.3514	-2.28197	6.49363	1.04263	0.6975	12.3075	0.22418	15.6001	25.73	-29.17	54.9	18.47	-20.11	18.47	-20.11	739.87	166.6	3.91	1.03762	464.26	16.59	464.26	16.59	0.8246	6	33.6	42.2	24.2	0.0926671	103	15.702	645.28	1.28184
LS	LS_4	Forests	Temperate coniferous and broad-leaved mixed forest	124.331	1853.34	4.54031	26.7171	46.907	75.4821	-1.94711	5.79762	26.468	40.7394	-2.11248	5.76329	1.04263	0.6975	12.3075	0.22418	15.6001	25.73	-29.17	54.9	18.47	-20.11	18.47	-20.11	739.87	166.6	3.91	1.03762	464.26	16.59	464.26	16.59	0.8246	6	33.6	42.2	24.2	0.0926671	103	15.702	645.28	1.28184
LW	LW_1	Forests	Temperate coniferous and broad-leaved mixed forest	148.839	25121.5	1.72184	4.4619	37.7788	219.387	0.614506	1.90723	16.6421	120.903	0.137679	1.47482	0.837134	5.7525	12.4067	0.239419	14.2731	28.64	-23.18	51.82	22.0267	-13.4867	22.0267	-13.4867	757.01	176.95	6.6	0.910585	444.55	34.46	444.55	34.46	0.3767	5.9	34.8	44.9	20.3	0.0951501	120	16.1586	667.64	0.878589
LW	LW_2	Forests	Temperate coniferous and broad-leaved mixed forest	130.493	20196.8	2.02199	5.80624	37.4361	263.83	0.554971	1.77047	14.2545	108.63	0.560328	1.76898	0.837134	5.7525	12.4067	0.239419	14.2731	28.64	-23.18	51.82	22.0267	-13.4867	22.0267	-13.4867	757.01	176.95	6.6	0.910585	444.55	34.46	444.55	34.46	0.3767	5.9	34.8	44.9	20.3	0.0951501	120	16.1586	667.64	0.878589
LW	LW_3	Forests	Temperate coniferous and broad-leaved mixed forest	166.851	27815.1	1.26402	3.09314	29.4527	106.381	1.24992	5.63694	11.5863	116.861	1.41881	3.23436	0.837134	5.7525	12.4067	0.239419	14.2731	28.64	-23.18	51.82	22.0267	-13.4867	22.0267	-13.4867	757.01	176.95	6.6	0.910585	444.55	34.46	444.55	34.46	0.3767	5.9	34.8	44.9	20.3	0.0951501	120	16.1586	667.64	0.878589
LW	LW_4	Forests	Temperate coniferous and broad-leaved mixed forest	272.745	35512.6	0.02332	1.33985	22.3033	73.1215	0.653884	3.78065	10.4968	91.8855	1.9571	5.09733	0.837134	5.7525	12.4067	0.239419	14.2731	28.64	-23.18	51.82	22.0267	-13.4867	22.0267	-13.4867	757.01	176.95	6.6	0.910585	444.55	34.46	444.55	34.46	0.3767	5.9	34.8	44.9	20.3	0.0951501	120	16.1586	667.64	0.878589
MES	MES_1	Forests	Temperate coniferous and broad-leaved mixed forest	232.543	16181.9	0.927186	2.76206	35.6349	272.93	0.606575	1.48255	25.5394	217.727	0.329617	1.53295	0.911477	3.43417	12.1283	0.229703	14.9617	27.51	-25.29	52.8	20.5867	-16.57	20.5867	-16.57	735.52	161.96	5.08	0.965103	447.88	25.68	447.88	25.68	0.7817	6.2	27.7	43.6	28.7	0.127758	105	14.3829	669.48	0.951642
MES	MES_2	Forests	Temperate coniferous and broad-leaved mixed forest	216.593	11268.8	0.156894	3.7534	29.925	187.383	2.11321	6.76589	15.4956	53.4219	1.65125	7.90847	0.911477	3.43417	12.1283	0.229703	14.9617	27.51	-25.29	52.8	20.5867	-16.57	20.5867	-16.57	735.52	161.96	5.08	0.965103	447.88	25.68	447.88	25.68	0.7817	6.2	27.7	43.6	28.7	0.127758	105	14.3829	669.48	0.951642
MES	MES_3	Forests	Temperate coniferous and broad-leaved mixed forest	213.598	21551.1	0.642366	2.84669	37.1175	442.004	0.947445	2.0232	18.4314	80.4118	1.39937	6.9923	0.911477	3.43417	12.1283	0.229703	14.9617	27.51	-25.29	52.8	20.5867	-16.57	20.5867	-16.57	735.52	161.96	5.08	0.965103	447.88	25.68	447.88	25.68	0.7817	6.2	27.7	43.6	28.7	0.127758	105	14.3829	669.48	0.951642
MES	MES_4	Forests	Temperate coniferous and broad-leaved mixed forest	231.247	6112.97	-0.690471	6.13257	27.9224	127.929	2.44662	9.05425	16.3306	61.8713	0.924962	2.97943	0.911477	3.43417	12.1283	0.229703	14.9617	27.51	-25.29	52.8	20.5867	-16.57	20.5867	-16.57	735.52	161.96	5.08	0.965103	447.88	25.68	447.88	25.68	0.7817	6.2	27.7	43.6	28.7	0.127758	105	14.3829	669.48	0.951642
MH	MH_1	Forests	Cold temperate coniferous forest	81.6618	6161.72	1.40908	3.32333	37.0096	38.9485	-1.57764	4.59714	8.51892	21.5496	1.25112	3.21065	0.748385	-3.60583	15.7042	0.256144	17.3693	25.5	-35.81	61.31	16.4367	-25.99	16.4367	-25.99	451.17	116.6	2.7	1.06922	287.08	11.14	287.08	11.14	1.3443	6	54	26.6	19.4	0.156454	93	13.302	389.63	0.825662
MH	MH_2	Forests	Cold temperate coniferous forest	71.3453	2946.07	2.14733	7.64033	37.4592	24.4563	-2.07908	6.88194	8.56582	11.0822	0.94055	4.37449	0.748385	-3.60583	15.7042	0.256144	17.3693	25.5	-35.81	61.31	16.4367	-25.99	16.4367	-25.99	451.17	116.6	2.7	1.06922	287.08	11.14	287.08	11.14	1.3443	6	54	26.6	19.4	0.156454	93	13.302	389.63	0.825662
MH	MH_3	Forests	Cold temperate coniferous forest	80.4758	4771.66	1.65048	4.66978	36.866	35.476	-1.64535	4.73507	8.75543	15.5258	1.15229	3.74596	0.748385	-3.60583	15.7042	0.256144	17.3693	25.5	-35.81	61.31	16.4367	-25.99	16.4367	-25.99	451.17	116.6	2.7	1.06922	287.08	11.14	287.08	11.14	1.3443	6	54	26.6	19.4	0.156454	93	13.302	389.63	0.825662
MH	MH_4	Forests	Cold temperate coniferous forest	75.7647	2453.05	2.87755	14.7564	37.1761	19.4383	-2.21673	8.06841	9.36434	10.1305	1.73238	13.323	0.748385	-3.60583	15.7042	0.256144	17.3693	25.5	-35.81	61.31	16.4367	-25.99	16.4367	-25.99	451.17	116.6	2.7	1.06922	287.08	11.14	287.08	11.14	1.3443	6	54	26.6	19.4	0.156454	93	13.302	389.63	0.825662
NM01	NM01_1	Grasslands	meadow_steppe	118.4	3604.67	3.42352	13.0021	43.5854	31.3231	-2.70576	9.11581	20.8409	4.79077	-6.26978	46.3084	0.461857	6.74167	11.1642	0.224225	14.3481	29.86	-19.93	49.79	23.3067	-12.13	23.3067	-12.13	449.4	119.48	1.17	1.11871	301.79	9.35	301.79	9.35	0.4381	7.9	49.5	24.4	26.1	0.0894447	133	17.2543	427.19	0.510932
NM01	NM01_2	Grasslands	meadow_steppe	104.679	1687.95	5.39126	31.8679	44.1592	34.4175	-3.25672	11.6965	20.1728	14.9187	-4.1514	18.5228	0.461857	6.74167	11.1642	0.224225	14.3481	29.86	-19.93	49.79	23.3067	-12.13	23.3067	-12.13	449.4	119.48	1.17	1.11871	301.79	9.35	301.79	9.35	0.4381	7.9	49.5	24.4	26.1	0.0894447	133	17.2543	427.19	0.510932
NM01	NM01_3	Grasslands	meadow_steppe	118.999	4926.41	2.80721	9.22062	42.3554	62.7545	-1.86591	4.54396	19.8773	21.8064	-3.1422	11.3587	0.461857	6.74167	11.1642	0.224225	14.3481	29.86	-19.93	49.79	23.3067	-12.13	23.3067	-12.13	449.4	119.48	1.17	1.11871	301.79	9.35	301.79	9.35	0.4381	7.9	49.5	24.4	26.1	0.0894447	133	17.2543	427.19	0.510932
NM01	NM01_4	Grasslands	meadow_steppe	155.778	11321	1.13957	2.45538	33.5285	86.5587	0.317789	1.51673	16.1637	54.4932	-0.704105	1.98783	0.461857	6.74167	11.1642	0.224225	14.3481	29.86	-19.93	49.79	23.3067	-12.13	23.3067	-12.13	449.4	119.48	1.17	1.11871	301.79	9.35	301.79	9.35	0.4381	7.9	49.5	24.4	26.1	0.0894447	133	17.2543	427.19	0.510932
NM01	NM01_5	Grasslands	meadow_steppe	130.926	4843.95	1.94125	4.97671	39.5287	77.7406	-0.869295	2.09661	18.6864	21.5625	-2.21291	7.10556	0.461857	6.74167	11.1642	0.224225	14.3481	29.86	-19.93	49.79	23.3067	-12.13	23.3067	-12.13	449.4	119.48	1.17	1.11871	301.79	9.35	301.79	9.35	0.4381	7.9	49.5	24.4	26.1	0.0894447	133	17.2543	427.19	0.510932
NM01	NM01_6	Grasslands	meadow_steppe	222.997	10026.7	-0.00338137	1.46979	30.5239	52.5422	0.721047	2.13045	19.1983	31.3214	-1.95676	5.93842	0.461857	6.74167	11.1642	0.224225	14.3481	29.86	-19.93	49.79	23.3067	-12.13	23.3067	-12.13	449.4	119.48	1.17	1.11871	301.79	9.35	301.79	9.35	0.4381	7.9	49.5	24.4	26.1	0.0894447	133	17.2543	427.19	0.510932
NM01	NM01_7	Grasslands	meadow_steppe	108.73	2506.06	3.94703	18.9301	37.0892	120.265	-0.762807	1.72543	16.2621	63.7561	-1.01751	2.05962	0.461857	6.74167	11.1642	0.224225	14.3481	29.86	-19.93	49.79	23.3067	-12.13	23.3067	-12.13	449.4	119.48	1.17	1.11871	301.79	9.35	301.79	9.35	0.4381	7.9	49.5	24.4	26.1	0.0894447	133	17.2543	427.19	0.510932
NM01	NM01_8	Grasslands	meadow_steppe	182.96	11259.5	0.82256	1.74975	34.3307	60.0878	0.476186	1.82256	18.4325	21.5981	-0.559641	2.5401	0.461857	6.74167	11.1642	0.224225	14.3481	29.86	-19.93	49.79	23.3067	-12.13	23.3067	-12.13	449.4	119.48	1.17	1.11871	301.79	9.35	301.79	9.35	0.4381	7.9	49.5	24.4	26.1	0.0894447	133	17.2543	427.19	0.510932
NM02	NM02_1	Grasslands	meadow_steppe	115.788	11036.4	1.61379	3.84848	34.6822	131.137	0.349	1.59712	11.3508	42.2414	0.666741	2.46941	0.411836	7.20333	11.9883	0.248052	13.6915	30.19	-18.14	48.33	23.1367	-10.6067	23.1367	-10.6067	415.76	119.25	0.78	1.22452	301.39	5.17	301.39	5.17	0.3354	7.9	46.8	35.3	17.9	0.0923321	137	17.2371	402.17	0.463383
NM02	NM02_2	Grasslands	meadow_steppe	142.199	10270.6	1.18931	2.77874	32.5416	60.8624	0.197603	3.54806	13.1645	36.3162	0.36026	2.54766	0.411836	7.20333	11.9883	0.248052	13.6915	30.19	-18.14	48.33	23.1367	-10.6067	23.1367	-10.6067	415.76	119.25	0.78	1.22452	301.39	5.17	301.39	5.17	0.3354	7.9	46.8	35.3	17.9	0.0923321	137	17.2371	402.17	0.463383
NM02	NM02_3	Grasslands	meadow_steppe	86.2955	1820.37	3.87274	23.3922	29.6814	86.3188	-0.164315	2.22957	8.03557	21.8462	0.258271	3.02506	0.411836	7.20333	11.9883	0.248052	13.6915	30.19	-18.14	48.33	23.1367	-10.6067	23.1367	-10.6067	415.76	119.25	0.78	1.22452	301.39	5.17	301.39	5.17	0.3354	7.9	46.8	35.3	17.9	0.0923321	137	17.2371	402.17	0.463383
NM02	NM02_4	Grasslands	meadow_steppe	115.115	7476.99	1.85418	6.49404	29.9354	138.169	0.443188	1.90289	9.16947	36.6278	1.25806	5.44168	0.411836	7.20333	11.9883	0.248052	13.6915	30.19	-18.14	48.33	23.1367	-10.6067	23.1367	-10.6067	415.76	119.25	0.78	1.22452	301.39	5.17	301.39	5.17	0.3354	7.9	46.8	35.3	17.9	0.0923321	137	17.2371	402.17	0.463383
NM02	NM02_5	Grasslands	meadow_steppe	174.157	13414.3	0.567754	1.7057	25.7635	75.1768	1.27915	4.60962	11.9452	68.2019	0.275612	1.66114	0.411836	7.20333	11.9883	0.248052	13.6915	30.19	-18.14	48.33	23.1367	-10.6067	23.1367	-10.6067	415.76	119.25	0.78	1.22452	301.39	5.17	301.39	5.17	0.3354	7.9	46.8	35.3	17.9	0.0923321	137	17.2371	402.17	0.463383
NM02	NM02_6	Grasslands	meadow_steppe	87.06	2558.55	3.16778	22.2074	33.3582	57.6974	-0.91678	2.34478	8.78668	11.9573	2.05321	19.1891	0.411836	7.20333	11.9883	0.248052	13.6915	30.19	-18.14	48.33	23.1367	-10.6067	23.1367	-10.6067	415.76	119.25	0.78	1.22452	301.39	5.17	301.39	5.17	0.3354	7.9	46.8	35.3	17.9	0.0923321	137	17.2371	402.17	0.463383
NM02	NM02_7	Grasslands	meadow_steppe	85.9983	1550.33	4.61763	48.5951	31.1293	29.0858	-0.0431537	2.38449	8.03772	11.2452	2.57446	19.5815	0.411836	7.20333	11.9883	0.248052	13.6915	30.19	-18.14	48.33	23.1367	-10.6067	23.1367	-10.6067	415.76	119.25	0.78	1.22452	301.39	5.17	301.39	5.17	0.3354	7.9	46.8	35.3	17.9	0.0923321	137	17.2371	402.17	0.463383
NM02	NM02_8	Grasslands	meadow_steppe	126.561	5898.95	1.27821	5.46432	30.2039	56.3214	0.323573	1.7682	10.3907	45.4278	2.2395	6.92232	0.411836	7.20333	11.9883	0.248052	13.6915	30.19	-18.14	48.33	23.1367	-10.6067	23.1367	-10.6067	415.76	119.25	0.78	1.22452	301.39	5.17	301.39	5.17	0.3354	7.9	46.8	35.3	17.9	0.0923321	137	17.2371	402.17	0.463383
NM03	NM03_1	Grasslands	meadow_steppe	175.442	10754.1	0.569216	2.02302	31.5303	86.5899	-0.254784	1.45389	15.8464	88.5645	0.349472	1.41363	0.508745	3.2075	12.74	0.255055	13.9977	27.07	-22.88	49.95	19.5067	-15.0067	19.5067	-15.0067	461.29	129.85	1.51	1.17025	321.76	8.45	321.76	8.45	0.4736	7.7	52.6	29.1	18.3	0.100341	124	15.0367	426.5	0.576273
NM03	NM03_2	Grasslands	meadow_steppe	154.904	7537.41	1.00896	3.28536	32.9707	85.5003	-0.415373	1.52689	17.1117	110.678	-0.0400921	1.16752	0.508745	3.2075	12.74	0.255055	13.9977	27.07	-22.88	49.95	19.5067	-15.0067	19.5067	-15.0067	461.29	129.85	1.51	1.17025	321.76	8.45	321.76	8.45	0.4736	7.7	52.6	29.1	18.3	0.100341	124	15.0367	426.5	0.576273
NM03	NM03_3	Grasslands	meadow_steppe	117.834	4813.67	0.976035	4.42038	30.7318	79.5109	-0.0240092	1.36137	12.1439	106.075	0.816457	1.79746	0.508745	3.2075	12.74	0.255055	13.9977	27.07	-22.88	49.95	19.5067	-15.0067	19.5067	-15.0067	461.29	129.85	1.51	1.17025	321.76	8.45	321.76	8.45	0.4736	7.7	52.6	29.1	18.3	0.100341	124	15.0367	426.5	0.576273
NM03	NM03_4	Grasslands	meadow_steppe	249.137	12292.1	-0.619067	1.62142	24.2908	64.8504	1.43408	3.44103	13.3274	49.442	0.955023	3.34518	0.508745	3.2075	12.74	0.255055	13.9977	27.07	-22.88	49.95	19.5067	-15.0067	19.5067	-15.0067	461.29	129.85	1.51	1.17025	321.76	8.45	321.76	8.45	0.4736	7.7	52.6	29.1	18.3	0.100341	124	15.0367	426.5	0.576273
NM03	NM03_5	Grasslands	meadow_steppe	149.083	8045.6	0.864939	3.17058	33.6769	84.5869	-0.622748	1.67302	17.0393	116.284	-0.0701885	1.15879	0.508745	3.2075	12.74	0.255055	13.9977	27.07	-22.88	49.95	19.5067	-15.0067	19.5067	-15.0067	461.29	129.85	1.51	1.17025	321.76	8.45	321.76	8.45	0.4736	7.7	52.6	29.1	18.3	0.100341	124	15.0367	426.5	0.576273
NM03	NM03_6	Grasslands	meadow_steppe	138.968	3030.37	-0.379044	2.22515	35.8736	50.9682	-0.746417	1.99448	19.1816	102.721	-0.441208	1.40686	0.508745	3.2075	12.74	0.255055	13.9977	27.07	-22.88	49.95	19.5067	-15.0067	19.5067	-15.0067	461.29	129.85	1.51	1.17025	321.76	8.45	321.76	8.45	0.4736	7.7	52.6	29.1	18.3	0.100341	124	15.0367	426.5	0.576273
NM03	NM03_7	Grasslands	meadow_steppe	164.383	3924.05	0.752421	5.51682	35.1938	64.0889	-0.72141	1.94632	20.2952	80.4421	-0.490396	1.54793	0.508745	3.2075	12.74	0.255055	13.9977	27.07	-22.88	49.95	19.5067	-15.0067	19.5067	-15.0067	461.29	129.85	1.51	1.17025	321.76	8.45	321.76	8.45	0.4736	7.7	52.6	29.1	18.3	0.100341	124	15.0367	426.5	0.576273
NM03	NM03_8	Grasslands	meadow_steppe	167.285	3508.86	-0.153772	2.53033	32.6064	61.1064	0.0833349	1.33003	18.0448	75.0594	-0.050054	1.56463	0.508745	3.2075	12.74	0.255055	13.9977	27.07	-22.88	49.95	19.5067	-15.0067	19.5067	-15.0067	461.29	129.85	1.51	1.17025	321.76	8.45	321.76	8.45	0.4736	7.7	52.6	29.1	18.3	0.100341	124	15.0367	426.5	0.576273
NM04	NM04_1	Grasslands	typical_steppe	105.231	1873.06	0.36091	5.83052	36.7358	49.371	1.0554	3.12194	13.0412	11.3733	-1.37243	3.85234	0.409242	2.03	12.9075	0.253885	14.24	26.44	-24.4	50.84	18.6233	-16.53	18.6233	-16.53	376.67	105.17	2.27	1.11929	254.7	9.85	254.7	9.85	0.3928	7.8	55.6	26.4	18	0.113839	131	15.892	328.01	0.505019
NM04	NM04_2	Grasslands	typical_steppe	124.626	460.006	-3.06562	10.8123	41.6744	57.1377	-0.182432	1.18869	22.1074	66.5477	-0.0799381	1.33346	0.409242	2.03	12.9075	0.253885	14.24	26.44	-24.4	50.84	18.6233	-16.53	18.6233	-16.53	376.67	105.17	2.27	1.11929	254.7	9.85	254.7	9.85	0.3928	7.8	55.6	26.4	18	0.113839	131	15.892	328.01	0.505019
NM04	NM04_3	Grasslands	typical_steppe	95.1618	1451.4	-0.268927	1.13972	38.9286	65.3177	0.582774	1.48861	12.9504	6.41423	-1.89347	6.97115	0.409242	2.03	12.9075	0.253885	14.24	26.44	-24.4	50.84	18.6233	-16.53	18.6233	-16.53	376.67	105.17	2.27	1.11929	254.7	9.85	254.7	9.85	0.3928	7.8	55.6	26.4	18	0.113839	131	15.892	328.01	0.505019
NM04	NM04_4	Grasslands	typical_steppe	96.2728	1444	-0.338711	1.42676	36.248	50.0656	1.25092	3.05437	11.7146	10.8243	-0.921159	2.97871	0.409242	2.03	12.9075	0.253885	14.24	26.44	-24.4	50.84	18.6233	-16.53	18.6233	-16.53	376.67	105.17	2.27	1.11929	254.7	9.85	254.7	9.85	0.3928	7.8	55.6	26.4	18	0.113839	131	15.892	328.01	0.505019
NM04	NM04_5	Grasslands	typical_steppe	76.0955	1328.69	0.774977	1.69906	43.0415	69.8261	-0.423508	1.30769	12.6471	7.19628	-1.91196	6.29651	0.409242	2.03	12.9075	0.253885	14.24	26.44	-24.4	50.84	18.6233	-16.53	18.6233	-16.53	376.67	105.17	2.27	1.11929	254.7	9.85	254.7	9.85	0.3928	7.8	55.6	26.4	18	0.113839	131	15.892	328.01	0.505019
NM04	NM04_6	Grasslands	typical_steppe	84.4493	1522.82	0.238014	1.14328	40.4897	71.7354	0.114744	1.28801	12.7028	19.3793	1.07707	8.96128	0.409242	2.03	12.9075	0.253885	14.24	26.44	-24.4	50.84	18.6233	-16.53	18.6233	-16.53	376.67	105.17	2.27	1.11929	254.7	9.85	254.7	9.85	0.3928	7.8	55.6	26.4	18	0.113839	131	15.892	328.01	0.505019
NM04	NM04_7	Grasslands	typical_steppe	122.286	326.357	-2.29637	9.6593	40.0686	83.1464	-0.345244	1.58173	21.1929	94.1981	-0.288404	1.47847	0.409242	2.03	12.9075	0.253885	14.24	26.44	-24.4	50.84	18.6233	-16.53	18.6233	-16.53	376.67	105.17	2.27	1.11929	254.7	9.85	254.7	9.85	0.3928	7.8	55.6	26.4	18	0.113839	131	15.892	328.01	0.505019
NM04	NM04_8	Grasslands	typical_steppe	124.872	237.211	-4.35686	21.7161	41.1714	63.375	-0.170459	1.16492	21.9852	75.0274	-0.110169	1.15842	0.409242	2.03	12.9075	0.253885	14.24	26.44	-24.4	50.84	18.6233	-16.53	18.6233	-16.53	376.67	105.17	2.27	1.11929	254.7	9.85	254.7	9.85	0.3928	7.8	55.6	26.4	18	0.113839	131	15.892	328.01	0.505019
NM05	NM05_1	Grasslands	typical_steppe	102.657	528.661	-0.902714	4.86958	39.9446	45.8821	-0.36192	1.30866	16.5286	29.0273	-0.698652	2.10567	0.336019	2.56083	12.8858	0.251431	14.3556	27.02	-24.23	51.25	19.2433	-16.2967	19.2433	-16.2967	327.57	89.55	2.18	1.09218	217.84	9.04	217.84	9.04	0.3349	7.9	58	25.2	16.8	0.0987025	133	14.6617	292.05	0.366805
NM05	NM05_2	Grasslands	typical_steppe	111.07	1236.14	0.142168	3.7255	38.5914	125.294	0.628906	1.98898	16.4213	69.5535	0.650505	2.0893	0.336019	2.56083	12.8858	0.251431	14.3556	27.02	-24.23	51.25	19.2433	-16.2967	19.2433	-16.2967	327.57	89.55	2.18	1.09218	217.84	9.04	217.84	9.04	0.3349	7.9	58	25.2	16.8	0.0987025	133	14.6617	292.05	0.366805
NM05	NM05_3	Grasslands	typical_steppe	87.5101	1555.43	-0.0801395	1.11823	33.594	22.6781	-0.110932	5.5915	9.52429	20.1251	0.878776	3.05601	0.336019	2.56083	12.8858	0.251431	14.3556	27.02	-24.23	51.25	19.2433	-16.2967	19.2433	-16.2967	327.57	89.55	2.18	1.09218	217.84	9.04	217.84	9.04	0.3349	7.9	58	25.2	16.8	0.0987025	133	14.6617	292.05	0.366805
NM05	NM05_4	Grasslands	typical_steppe	68.1468	1426.95	0.528894	1.52408	35.8054	22.6731	0.951862	4.40427	9.05065	37.3293	0.981729	2.51184	0.336019	2.56083	12.8858	0.251431	14.3556	27.02	-24.23	51.25	19.2433	-16.2967	19.2433	-16.2967	327.57	89.55	2.18	1.09218	217.84	9.04	217.84	9.04	0.3349	7.9	58	25.2	16.8	0.0987025	133	14.6617	292.05	0.366805
NM05	NM05_5	Grasslands	typical_steppe	145.232	1622.56	0.0634955	3.02615	29.5505	48.995	1.16788	3.53987	12.1397	14.9631	0.767655	3.85019	0.336019	2.56083	12.8858	0.251431	14.3556	27.02	-24.23	51.25	19.2433	-16.2967	19.2433	-16.2967	327.57	89.55	2.18	1.09218	217.84	9.04	217.84	9.04	0.3349	7.9	58	25.2	16.8	0.0987025	133	14.6617	292.05	0.366805
NM05	NM05_6	Grasslands	typical_steppe	97.9672	1785.16	-0.0519869	2.00613	32.3058	65.717	0.174218	2.04407	9.76688	31.0044	1.18537	2.85559	0.336019	2.56083	12.8858	0.251431	14.3556	27.02	-24.23	51.25	19.2433	-16.2967	19.2433	-16.2967	327.57	89.55	2.18	1.09218	217.84	9.04	217.84	9.04	0.3349	7.9	58	25.2	16.8	0.0987025	133	14.6617	292.05	0.366805
NM05	NM05_7	Grasslands	typical_steppe	110.984	1074.8	-0.875428	4.07462	32.3788	35.383	0.451992	4.62576	11.4082	19.1154	0.621506	3.91911	0.336019	2.56083	12.8858	0.251431	14.3556	27.02	-24.23	51.25	19.2433	-16.2967	19.2433	-16.2967	327.57	89.55	2.18	1.09218	217.84	9.04	217.84	9.04	0.3349	7.9	58	25.2	16.8	0.0987025	133	14.6617	292.05	0.366805
NM05	NM05_8	Grasslands	typical_steppe	100.828	1516.05	-0.0702492	3.02778	34.105	40.5799	0.256037	3.22525	11.4872	27.3242	0.501094	2.26483	0.336019	2.56083	12.8858	0.251431	14.3556	27.02	-24.23	51.25	19.2433	-16.2967	19.2433	-16.2967	327.57	89.55	2.18	1.09218	217.84	9.04	217.84	9.04	0.3349	7.9	58	25.2	16.8	0.0987025	133	14.6617	292.05	0.366805
NM06	NM06_1	Grasslands	typical_steppe	86.523	501.467	0.651905	13.6533	44.257	110.964	-1.08832	2.51529	17.3665	45.035	-1.10713	2.693	0.370877	2.55917	12.9225	0.257677	13.9467	26.38	-23.77	50.15	18.73	-15.7733	18.73	-15.7733	359.52	99.57	2.27	1.09851	240.59	8.94	240.59	8.94	0.382	8	53.3	27.9	18.8	0.111821	136	14.3233	320.81	0.408779
NM06	NM06_2	Grasslands	typical_steppe	89.2977	485.414	0.342555	4.19401	44.4234	108.783	-1.09891	2.53261	17.8446	39.435	-1.28666	3.26287	0.370877	2.55917	12.9225	0.257677	13.9467	26.38	-23.77	50.15	18.73	-15.7733	18.73	-15.7733	359.52	99.57	2.27	1.09851	240.59	8.94	240.59	8.94	0.382	8	53.3	27.9	18.8	0.111821	136	14.3233	320.81	0.408779
NM06	NM06_3	Grasslands	typical_steppe	86.0776	396.144	1.18486	2.99578	45.2476	88.7442	-1.31273	3.11339	17.5622	25.0879	-1.41547	4.73583	0.370877	2.55917	12.9225	0.257677	13.9467	26.38	-23.77	50.15	18.73	-15.7733	18.73	-15.7733	359.52	99.57	2.27	1.09851	240.59	8.94	240.59	8.94	0.382	8	53.3	27.9	18.8	0.111821	136	14.3233	320.81	0.408779
NM06	NM06_4	Grasslands	typical_steppe	83.0991	1491.83	0.129486	2.28388	40.7456	85.0835	-0.103847	1.54528	13.4912	41.7645	-0.275115	1.83287	0.370877	2.55917	12.9225	0.257677	13.9467	26.38	-23.77	50.15	18.73	-15.7733	18.73	-15.7733	359.52	99.57	2.27	1.09851	240.59	8.94	240.59	8.94	0.382	8	53.3	27.9	18.8	0.111821	136	14.3233	320.81	0.408779
NM06	NM06_5	Grasslands	typical_steppe	75.6076	1465.47	-0.0797753	1.75324	39.2131	100.461	-0.412522	1.88603	10.752	32.1842	0.0872698	1.64255	0.370877	2.55917	12.9225	0.257677	13.9467	26.38	-23.77	50.15	18.73	-15.7733	18.73	-15.7733	359.52	99.57	2.27	1.09851	240.59	8.94	240.59	8.94	0.382	8	53.3	27.9	18.8	0.111821	136	14.3233	320.81	0.408779
NM06	NM06_6	Grasslands	typical_steppe	114.705	854.998	1.33751	17.3562	34.1892	68.8935	0.348031	3.68738	13.2316	15.1818	-1.54019	5.31409	0.370877	2.55917	12.9225	0.257677	13.9467	26.38	-23.77	50.15	18.73	-15.7733	18.73	-15.7733	359.52	99.57	2.27	1.09851	240.59	8.94	240.59	8.94	0.382	8	53.3	27.9	18.8	0.111821	136	14.3233	320.81	0.408779
NM06	NM06_7	Grasslands	typical_steppe	63.0934	758.974	0.354074	3.35204	33.4523	154.337	0.331622	1.29846	7.49454	45.708	1.31493	3.0333	0.370877	2.55917	12.9225	0.257677	13.9467	26.38	-23.77	50.15	18.73	-15.7733	18.73	-15.7733	359.52	99.57	2.27	1.09851	240.59	8.94	240.59	8.94	0.382	8	53.3	27.9	18.8	0.111821	136	14.3233	320.81	0.408779
NM06	NM06_8	Grasslands	typical_steppe	105.829	2217.8	0.0633157	1.72255	31.5201	86.7594	0.820947	2.69148	10.1397	24.916	-0.0376468	2.1645	0.370877	2.55917	12.9225	0.257677	13.9467	26.38	-23.77	50.15	18.73	-15.7733	18.73	-15.7733	359.52	99.57	2.27	1.09851	240.59	8.94	240.59	8.94	0.382	8	53.3	27.9	18.8	0.111821	136	14.3233	320.81	0.408779
NM07	NM07_1	Grasslands	typical_steppe	90.756	1227.91	0.316372	1.80317	36.3962	65.651	-0.466995	2.211	12.5694	31.5624	-0.692291	2.21983	0.357622	2.5025	12.8125	0.250049	14.4378	27.23	-24.01	51.24	19.3033	-16.3633	19.3033	-16.3633	337.86	91.98	2.19	1.09837	225.2	9.59	225.2	9.59	0.3856	7.9	57.6	24.3	18.1	0.107233	133	14.6867	302.64	0.388897
NM07	NM07_2	Grasslands	typical_steppe	85.187	1337.56	0.634181	2.01569	36.8397	67.9272	-0.609158	2.34867	12.1999	33.714	-0.671281	1.90654	0.357622	2.5025	12.8125	0.250049	14.4378	27.23	-24.01	51.24	19.3033	-16.3633	19.3033	-16.3633	337.86	91.98	2.19	1.09837	225.2	9.59	225.2	9.59	0.3856	7.9	57.6	24.3	18.1	0.107233	133	14.6867	302.64	0.388897
NM07	NM07_3	Grasslands	typical_steppe	88.9114	1554.58	1.74357	5.69856	38.3174	87.501	-0.874658	2.11752	13.1244	24.1282	-1.48822	3.71781	0.357622	2.5025	12.8125	0.250049	14.4378	27.23	-24.01	51.24	19.3033	-16.3633	19.3033	-16.3633	337.86	91.98	2.19	1.09837	225.2	9.59	225.2	9.59	0.3856	7.9	57.6	24.3	18.1	0.107233	133	14.6867	302.64	0.388897
NM07	NM07_4	Grasslands	typical_steppe	77.0585	813.455	0.807167	2.75163	36.0479	93.0021	-0.47263	1.69925	11.1117	34.0441	-0.632571	1.63894	0.357622	2.5025	12.8125	0.250049	14.4378	27.23	-24.01	51.24	19.3033	-16.3633	19.3033	-16.3633	337.86	91.98	2.19	1.09837	225.2	9.59	225.2	9.59	0.3856	7.9	57.6	24.3	18.1	0.107233	133	14.6867	302.64	0.388897
NM07	NM07_5	Grasslands	typical_steppe	82.077	1064.85	0.351715	1.63117	34.2271	77.4196	-0.116646	1.86845	10.4496	30.2505	-0.491958	1.5944	0.357622	2.5025	12.8125	0.250049	14.4378	27.23	-24.01	51.24	19.3033	-16.3633	19.3033	-16.3633	337.86	91.98	2.19	1.09837	225.2	9.59	225.2	9.59	0.3856	7.9	57.6	24.3	18.1	0.107233	133	14.6867	302.64	0.388897
NM07	NM07_6	Grasslands	typical_steppe	67.45	984.296	1.30988	3.71713	35.5949	61.2748	-0.46444	2.44803	9.4091	33.6399	0.263303	1.49228	0.357622	2.5025	12.8125	0.250049	14.4378	27.23	-24.01	51.24	19.3033	-16.3633	19.3033	-16.3633	337.86	91.98	2.19	1.09837	225.2	9.59	225.2	9.59	0.3856	7.9	57.6	24.3	18.1	0.107233	133	14.6867	302.64	0.388897
NM07	NM07_7	Grasslands	typical_steppe	79.1543	1428.08	0.952086	3.53157	37.6937	36.2249	-0.170153	2.85859	11.3349	26.7436	-0.321932	1.25477	0.357622	2.5025	12.8125	0.250049	14.4378	27.23	-24.01	51.24	19.3033	-16.3633	19.3033	-16.3633	337.86	91.98	2.19	1.09837	225.2	9.59	225.2	9.59	0.3856	7.9	57.6	24.3	18.1	0.107233	133	14.6867	302.64	0.388897
NM07	NM07_8	Grasslands	typical_steppe	91.7532	1826.09	2.59481	20.5059	37.9724	46.7036	-0.519562	2.79547	13.0343	23.8063	-0.821618	2.47884	0.357622	2.5025	12.8125	0.250049	14.4378	27.23	-24.01	51.24	19.3033	-16.3633	19.3033	-16.3633	337.86	91.98	2.19	1.09837	225.2	9.59	225.2	9.59	0.3856	7.9	57.6	24.3	18.1	0.107233	133	14.6867	302.64	0.388897
NM08	NM08_1	Grasslands	desert_steppe	114.77	2816.06	0.105828	1.2	32.2558	44.997	0.519519	3.03125	12.1926	43.2763	0.028416	1.27727	0.267253	2.49167	13.2033	0.244869	15.1616	28.01	-25.91	53.92	20.0167	-17.5833	20.0167	-17.5833	272.32	69.5	2.08	1.06387	178.01	8.07	178.01	8.07	0.266	7.9	45.4	37.2	17.4	0.0943799	136	15.25	241.45	0.287749
NM08	NM08_2	Grasslands	desert_steppe	104.307	3503.96	0.639092	2.18536	32.3368	21.6979	-0.170832	4.74162	10.7435	37.7344	0.50973	1.56616	0.267253	2.49167	13.2033	0.244869	15.1616	28.01	-25.91	53.92	20.0167	-17.5833	20.0167	-17.5833	272.32	69.5	2.08	1.06387	178.01	8.07	178.01	8.07	0.266	7.9	45.4	37.2	17.4	0.0943799	136	15.25	241.45	0.287749
NM08	NM08_3	Grasslands	desert_steppe	147.304	3099.35	-0.801325	3.33518	31.2138	30.535	1.03223	4.42551	13.7737	29.5446	-0.378389	1.92336	0.267253	2.49167	13.2033	0.244869	15.1616	28.01	-25.91	53.92	20.0167	-17.5833	20.0167	-17.5833	272.32	69.5	2.08	1.06387	178.01	8.07	178.01	8.07	0.266	7.9	45.4	37.2	17.4	0.0943799	136	15.25	241.45	0.287749
NM08	NM08_4	Grasslands	desert_steppe	100.747	3063.71	0.565352	2.30383	38.8585	56.0253	-0.165808	1.44716	13.6196	31.0977	0.209536	1.24068	0.267253	2.49167	13.2033	0.244869	15.1616	28.01	-25.91	53.92	20.0167	-17.5833	20.0167	-17.5833	272.32	69.5	2.08	1.06387	178.01	8.07	178.01	8.07	0.266	7.9	45.4	37.2	17.4	0.0943799	136	15.25	241.45	0.287749
NM08	NM08_5	Grasslands	desert_steppe	103.562	2882.91	0.497303	1.79844	33.8768	32.224	0.379597	3.89193	12.0345	44.8321	0.179313	1.23221	0.267253	2.49167	13.2033	0.244869	15.1616	28.01	-25.91	53.92	20.0167	-17.5833	20.0167	-17.5833	272.32	69.5	2.08	1.06387	178.01	8.07	178.01	8.07	0.266	7.9	45.4	37.2	17.4	0.0943799	136	15.25	241.45	0.287749
NM08	NM08_6	Grasslands	desert_steppe	128.242	1999.19	-0.341188	1.76815	34.3562	76.2782	0.373531	1.3884	14.3111	29.6202	0.059432	1.66747	0.267253	2.49167	13.2033	0.244869	15.1616	28.01	-25.91	53.92	20.0167	-17.5833	20.0167	-17.5833	272.32	69.5	2.08	1.06387	178.01	8.07	178.01	8.07	0.266	7.9	45.4	37.2	17.4	0.0943799	136	15.25	241.45	0.287749
NM08	NM08_7	Grasslands	desert_steppe	135.704	1005.13	-0.191705	1.89725	33.001	100.313	0.408897	1.30326	14.2953	32.1136	0.118177	1.32329	0.267253	2.49167	13.2033	0.244869	15.1616	28.01	-25.91	53.92	20.0167	-17.5833	20.0167	-17.5833	272.32	69.5	2.08	1.06387	178.01	8.07	178.01	8.07	0.266	7.9	45.4	37.2	17.4	0.0943799	136	15.25	241.45	0.287749
NM08	NM08_8	Grasslands	desert_steppe	121.232	2574.96	0.0902548	1.47518	30.5868	44.5193	0.814657	3.14246	11.8088	40.5967	0.114134	1.48249	0.267253	2.49167	13.2033	0.244869	15.1616	28.01	-25.91	53.92	20.0167	-17.5833	20.0167	-17.5833	272.32	69.5	2.08	1.06387	178.01	8.07	178.01	8.07	0.266	7.9	45.4	37.2	17.4	0.0943799	136	15.25	241.45	0.287749
NM09	NM09_1	Grasslands	desert_steppe	135.738	10157.6	0.638302	1.46462	31.2539	68.1275	-0.82858	2.5019	10.3791	25.3741	0.726192	2.14788	0.252278	4.09583	13.2158	0.250158	14.7798	29.14	-23.69	52.83	21.1833	-15.4267	21.1833	-15.4267	271.41	68.08	1.48	1.05158	176.24	7.75	176.24	7.75	0.2168	8.2	45.4	30.8	23.8	0.0929969	141	14.9157	253.54	0.269151
NM09	NM09_2	Grasslands	desert_steppe	112.763	8940.14	0.800115	1.7231	25.3839	63.673	-0.33181	1.92426	4.93961	4.84844	2.79538	14.0593	0.252278	4.09583	13.2158	0.250158	14.7798	29.14	-23.69	52.83	21.1833	-15.4267	21.1833	-15.4267	271.41	68.08	1.48	1.05158	176.24	7.75	176.24	7.75	0.2168	8.2	45.4	30.8	23.8	0.0929969	141	14.9157	253.54	0.269151
NM09	NM09_3	Grasslands	desert_steppe	125.325	6925.71	0.886494	2.03816	27.5715	64.8325	-0.692241	2.22659	7.64503	11.4554	1.31784	5.62973	0.252278	4.09583	13.2158	0.250158	14.7798	29.14	-23.69	52.83	21.1833	-15.4267	21.1833	-15.4267	271.41	68.08	1.48	1.05158	176.24	7.75	176.24	7.75	0.2168	8.2	45.4	30.8	23.8	0.0929969	141	14.9157	253.54	0.269151
NM09	NM09_4	Grasslands	desert_steppe	149.125	10328.1	0.111688	1.07629	23.4218	70.319	0.123106	1.67838	5.94065	14.0366	2.68915	9.48259	0.252278	4.09583	13.2158	0.250158	14.7798	29.14	-23.69	52.83	21.1833	-15.4267	21.1833	-15.4267	271.41	68.08	1.48	1.05158	176.24	7.75	176.24	7.75	0.2168	8.2	45.4	30.8	23.8	0.0929969	141	14.9157	253.54	0.269151
NM09	NM09_5	Grasslands	desert_steppe	137.015	9758.48	0.447247	1.22934	25.1457	77.1939	0.0020323	1.76494	6.34687	12.87	2.47545	8.71277	0.252278	4.09583	13.2158	0.250158	14.7798	29.14	-23.69	52.83	21.1833	-15.4267	21.1833	-15.4267	271.41	68.08	1.48	1.05158	176.24	7.75	176.24	7.75	0.2168	8.2	45.4	30.8	23.8	0.0929969	141	14.9157	253.54	0.269151
NM09	NM09_6	Grasslands	desert_steppe	136.507	10577.3	0.304581	1.15657	25.9362	96.226	-0.126149	1.40338	6.22329	12.7166	2.1695	8.31597	0.252278	4.09583	13.2158	0.250158	14.7798	29.14	-23.69	52.83	21.1833	-15.4267	21.1833	-15.4267	271.41	68.08	1.48	1.05158	176.24	7.75	176.24	7.75	0.2168	8.2	45.4	30.8	23.8	0.0929969	141	14.9157	253.54	0.269151
NM09	NM09_7	Grasslands	desert_steppe	151.995	11250.6	-0.0638477	1.04159	21.1779	52.0608	0.123075	1.14373	4.41244	3.2886	5.43397	44.0663	0.252278	4.09583	13.2158	0.250158	14.7798	29.14	-23.69	52.83	21.1833	-15.4267	21.1833	-15.4267	271.41	68.08	1.48	1.05158	176.24	7.75	176.24	7.75	0.2168	8.2	45.4	30.8	23.8	0.0929969	141	14.9157	253.54	0.269151
NM09	NM09_8	Grasslands	desert_steppe	91.4036	6472.92	1.49506	3.34802	29.652	74.7825	-0.780684	2.33111	5.89209	4.64847	-0.0546452	1.44479	0.252278	4.09583	13.2158	0.250158	14.7798	29.14	-23.69	52.83	21.1833	-15.4267	21.1833	-15.4267	271.41	68.08	1.48	1.05158	176.24	7.75	176.24	7.75	0.2168	8.2	45.4	30.8	23.8	0.0929969	141	14.9157	253.54	0.269151
NM10	NM10_1	Grasslands	desert_steppe	106.133	6136.97	1.69118	4.95319	26.0534	23.5236	1.94887	9.62048	6.55963	10.2538	-0.0900323	1.27794	0.195904	5.24833	13.8058	0.256901	14.8273	30.66	-23.08	53.74	22.42	-14.3733	22.42	-14.3733	226.73	56.16	1.13	1.05788	148.59	6.54	148.59	6.54	0.1989	7.9	38.2	37.6	24.2	0.0910472	142	16.0471	212.13	0.209511
NM10	NM10_2	Grasslands	desert_steppe	96.4361	2733.87	1.82077	8.94163	27.4265	25.0589	2.19018	8.55708	6.99616	8.96137	-0.480739	1.48927	0.195904	5.24833	13.8058	0.256901	14.8273	30.66	-23.08	53.74	22.42	-14.3733	22.42	-14.3733	226.73	56.16	1.13	1.05788	148.59	6.54	148.59	6.54	0.1989	7.9	38.2	37.6	24.2	0.0910472	142	16.0471	212.13	0.209511
NM10	NM10_3	Grasslands	desert_steppe	70.4913	2748.39	2.66974	11.6554	25.9298	17.4539	2.43528	9.01176	4.58052	7.9031	0.985785	2.21522	0.195904	5.24833	13.8058	0.256901	14.8273	30.66	-23.08	53.74	22.42	-14.3733	22.42	-14.3733	226.73	56.16	1.13	1.05788	148.59	6.54	148.59	6.54	0.1989	7.9	38.2	37.6	24.2	0.0910472	142	16.0471	212.13	0.209511
NM10	NM10_4	Grasslands	desert_steppe	98.8245	6030.83	1.67992	5.09798	26.2135	35.6788	2.20837	7.7322	6.03484	9.94378	0.00306134	1.24998	0.195904	5.24833	13.8058	0.256901	14.8273	30.66	-23.08	53.74	22.42	-14.3733	22.42	-14.3733	226.73	56.16	1.13	1.05788	148.59	6.54	148.59	6.54	0.1989	7.9	38.2	37.6	24.2	0.0910472	142	16.0471	212.13	0.209511
NM10	NM10_5	Grasslands	desert_steppe	63.413	3095	3.58304	15.4669	26.4786	36.0505	2.359	7.61042	4.17585	6.64677	1.37646	3.28589	0.195904	5.24833	13.8058	0.256901	14.8273	30.66	-23.08	53.74	22.42	-14.3733	22.42	-14.3733	226.73	56.16	1.13	1.05788	148.59	6.54	148.59	6.54	0.1989	7.9	38.2	37.6	24.2	0.0910472	142	16.0471	212.13	0.209511
NM10	NM10_6	Grasslands	desert_steppe	90.4642	2737.08	1.64037	7.89583	26.8462	27.3634	2.61657	9.51517	6.21792	8.01117	-0.264102	1.36578	0.195904	5.24833	13.8058	0.256901	14.8273	30.66	-23.08	53.74	22.42	-14.3733	22.42	-14.3733	226.73	56.16	1.13	1.05788	148.59	6.54	148.59	6.54	0.1989	7.9	38.2	37.6	24.2	0.0910472	142	16.0471	212.13	0.209511
NM10	NM10_7	Grasslands	desert_steppe	81.3176	2675.33	1.95407	8.84521	26.3806	26.7502	2.82384	10.2848	5.42682	7.913	0.197808	1.3144	0.195904	5.24833	13.8058	0.256901	14.8273	30.66	-23.08	53.74	22.42	-14.3733	22.42	-14.3733	226.73	56.16	1.13	1.05788	148.59	6.54	148.59	6.54	0.1989	7.9	38.2	37.6	24.2	0.0910472	142	16.0471	212.13	0.209511
NM10	NM10_8	Grasslands	desert_steppe	87.7737	3955.39	2.09972	7.88457	27.8512	51.6804	1.66484	4.44182	6.09078	8.22991	0.00624119	1.5217	0.195904	5.24833	13.8058	0.256901	14.8273	30.66	-23.08	53.74	22.42	-14.3733	22.42	-14.3733	226.73	56.16	1.13	1.05788	148.59	6.54	148.59	6.54	0.1989	7.9	38.2	37.6	24.2	0.0910472	142	16.0471	212.13	0.209511
QY	QY_1	Forests	Temperate coniferous and broad-leaved mixed forest	369.487	26306.6	-0.0633521	1.83155	24.5043	91.9439	2.34803	8.05962	19.319	62.4456	0.703335	4.02283	0.815532	6.5	12.44	0.252179	13.4897	28.6	-20.73	49.33	22.0667	-11.48	22.0667	-11.48	766.25	196.41	5.87	0.950941	458.06	31.15	458.06	31.15	0.4068	6.1	35.9	43.7	20.4	0.0885028	122	16.3214	684.79	0.873234
QY	QY_2	Forests	Temperate coniferous and broad-leaved mixed forest	542.931	30574.2	-1.61267	3.92587	20.6934	12.0044	1.09478	5.74067	21.9308	42.2838	-1.19491	2.95265	0.815532	6.5	12.44	0.252179	13.4897	28.6	-20.73	49.33	22.0667	-11.48	22.0667	-11.48	766.25	196.41	5.87	0.950941	458.06	31.15	458.06	31.15	0.4068	6.1	35.9	43.7	20.4	0.0885028	122	16.3214	684.79	0.873234
QY	QY_3	Forests	Temperate coniferous and broad-leaved mixed forest	308.572	31989	0.496719	1.85269	24.2705	52.3413	2.95165	16.7505	15.4704	43.4898	0.676154	2.80061	0.815532	6.5	12.44	0.252179	13.4897	28.6	-20.73	49.33	22.0667	-11.48	22.0667	-11.48	766.25	196.41	5.87	0.950941	458.06	31.15	458.06	31.15	0.4068	6.1	35.9	43.7	20.4	0.0885028	122	16.3214	684.79	0.873234
QY	QY_4	Forests	Temperate coniferous and broad-leaved mixed forest	311.681	37687.4	0.115344	2.04474	26.438	68.6184	1.32841	4.11537	16.8466	76.3843	1.25445	7.48731	0.815532	6.5	12.44	0.252179	13.4897	28.6	-20.73	49.33	22.0667	-11.48	22.0667	-11.48	766.25	196.41	5.87	0.950941	458.06	31.15	458.06	31.15	0.4068	6.1	35.9	43.7	20.4	0.0885028	122	16.3214	684.79	0.873234
SN	SN_1	Forests	Subtropical evergreen broad-leaved Forest	318.493	47744.4	0.007772	1.32076	23.2227	19.4663	1.94256	11.5101	19.4747	223.413	0.0241437	1.21951	1.35313	12.985	7.675	0.261767	7.91978	27.66	-1.66	29.32	22.5367	2.68	22.5367	2.68	1159.82	186.24	14.36	0.627961	488.76	57.46	488.76	57.46	0.562	6	31.1	41.3	27.6	0.0578704	114	16.42	1102.36	1.47276
SN	SN_2	Forests	Subtropical evergreen broad-leaved Forest	218	23901.6	1.74299	5.55322	24.5127	48.9092	0.91562	4.45819	13.246	90.1514	1.13871	3.67608	1.35313	12.985	7.675	0.261767	7.91978	27.66	-1.66	29.32	22.5367	2.68	22.5367	2.68	1159.82	186.24	14.36	0.627961	488.76	57.46	488.76	57.46	0.562	6	31.1	41.3	27.6	0.0578704	114	16.42	1102.36	1.47276
SN	SN_3	Forests	Subtropical evergreen broad-leaved Forest	149.724	15860	3.22362	15.1673	24.6022	70.121	1.30278	5.173	9.24814	51.5305	1.50265	6.4657	1.35313	12.985	7.675	0.261767	7.91978	27.66	-1.66	29.32	22.5367	2.68	22.5367	2.68	1159.82	186.24	14.36	0.627961	488.76	57.46	488.76	57.46	0.562	6	31.1	41.3	27.6	0.0578704	114	16.42	1102.36	1.47276
TBS	TBS_1	Forests	Warm temperate deciduous broad-leaved forest	381.23	41645.2	0.0532863	1.49708	23.1865	26.9141	1.2493	9.72531	20.0375	165.328	0.558137	1.70906	1.02762	14.065	8.28083	0.269383	8.30265	29.19	-1.55	30.74	24.18	3.34	24.18	3.34	860.81	151.18	4.4	0.751819	381.7	20.1	381.7	20.1	0.3392	6.6	29.8	46.1	24.1	0.080736	121	17.64	840.71	1.13227
TBS	TBS_2	Forests	Warm temperate deciduous broad-leaved forest	465.141	55059.9	-0.782902	1.84709	22.9744	17.1119	-0.589031	6.00394	23.7714	164.431	-0.557829	1.61063	1.02762	14.065	8.28083	0.269383	8.30265	29.19	-1.55	30.74	24.18	3.34	24.18	3.34	860.81	151.18	4.4	0.751819	381.7	20.1	381.7	20.1	0.3392	6.6	29.8	46.1	24.1	0.080736	121	17.64	840.71	1.13227
TBS	TBS_3	Forests	Warm temperate deciduous broad-leaved forest	487.735	53373.4	-0.858062	2.32519	23.3947	10.3507	0.26451	6.26242	25.3184	125.933	-1.12342	2.39215	1.02762	14.065	8.28083	0.269383	8.30265	29.19	-1.55	30.74	24.18	3.34	24.18	3.34	860.81	151.18	4.4	0.751819	381.7	20.1	381.7	20.1	0.3392	6.6	29.8	46.1	24.1	0.080736	121	17.64	840.71	1.13227
TBS	TBS_4	Forests	Warm temperate deciduous broad-leaved forest	454.214	59748.4	-0.607529	1.54912	23.1729	11.2074	0.0967788	4.19617	23.0851	138.696	-0.658544	1.62232	1.02762	14.065	8.28083	0.269383	8.30265	29.19	-1.55	30.74	24.18	3.34	24.18	3.34	860.81	151.18	4.4	0.751819	381.7	20.1	381.7	20.1	0.3392	6.6	29.8	46.1	24.1	0.080736	121	17.64	840.71	1.13227
TLS	TLS_1	Forests	Subtropical evergreen broad-leaved Forest	317.059	15596.8	2.02948	8.22368	21.87	19.0856	0.980194	6.20485	14.5887	36.4652	2.57471	9.85093	1.39283	15.7258	7.70833	0.318132	6.27795	27.38	3.15	24.23	22.76	7.13	22.76	7.13	1291.72	296.63	17.99	0.861732	667.39	62.72	667.39	62.72	0.3674	5.7	16.9	41.1	42	0.0679638	115	15.7258	1291.72	1.41218
TLS	TLS_2	Forests	Subtropical evergreen broad-leaved Forest	324.116	15429.8	1.28336	5.51872	22.2432	33.7027	0.89803	3.79325	15.447	62.3394	2.01282	6.18872	1.39283	15.7258	7.70833	0.318132	6.27795	27.38	3.15	24.23	22.76	7.13	22.76	7.13	1291.72	296.63	17.99	0.861732	667.39	62.72	667.39	62.72	0.3674	5.7	16.9	41.1	42	0.0679638	115	15.7258	1291.72	1.41218
TLS	TLS_3	Forests	Subtropical evergreen broad-leaved Forest	314.009	13733.6	1.82554	8.50067	23.0432	33.4466	0.871298	3.63955	16.3571	69.7736	1.72375	4.99843	1.39283	15.7258	7.70833	0.318132	6.27795	27.38	3.15	24.23	22.76	7.13	22.76	7.13	1291.72	296.63	17.99	0.861732	667.39	62.72	667.39	62.72	0.3674	5.7	16.9	41.1	42	0.0679638	115	15.7258	1291.72	1.41218
TLS	TLS_4	Forests	Subtropical evergreen broad-leaved Forest	296.695	12107	2.68105	14.6895	23.3864	26.202	1.07371	4.41296	16.2406	64.1334	1.65269	5.24949	1.39283	15.7258	7.70833	0.318132	6.27795	27.38	3.15	24.23	22.76	7.13	22.76	7.13	1291.72	296.63	17.99	0.861732	667.39	62.72	667.39	62.72	0.3674	5.7	16.9	41.1	42	0.0679638	115	15.7258	1291.72	1.41218
TS	TS_1	Forests	Warm temperate deciduous broad-leaved forest	240.65	39886.9	0.712755	1.84004	28.8313	40.5014	0.553259	3.03087	17.3944	182.316	0.874729	2.05327	0.512457	15.265	9.6775	0.263477	10.3368	32.44	-4.29	36.73	27.3067	1.56	27.3067	1.56	637.05	178.67	7.74	1.10377	420.4	28.53	420.4	28.53	0.125	7.4	29.7	44	26.3	0.0946802	136	19.8333	608.52	0.553301
TS	TS_2	Forests	Warm temperate deciduous broad-leaved forest	102.721	9682.92	3.23495	15.0808	31.7179	31.9903	-0.662806	2.82359	8.5012	22.7598	3.80097	19.698	0.512457	15.265	9.6775	0.263477	10.3368	32.44	-4.29	36.73	27.3067	1.56	27.3067	1.56	637.05	178.67	7.74	1.10377	420.4	28.53	420.4	28.53	0.125	7.4	29.7	44	26.3	0.0946802	136	19.8333	608.52	0.553301
TS	TS_3	Forests	Warm temperate deciduous broad-leaved forest	161.91	21845.3	2.14426	6.55105	27.5432	41.1843	0.639435	2.15402	10.5533	61.3106	2.30576	7.15834	0.512457	15.265	9.6775	0.263477	10.3368	32.44	-4.29	36.73	27.3067	1.56	27.3067	1.56	637.05	178.67	7.74	1.10377	420.4	28.53	420.4	28.53	0.125	7.4	29.7	44	26.3	0.0946802	136	19.8333	608.52	0.553301
TS	TS_4	Forests	Warm temperate deciduous broad-leaved forest	176.105	34942.6	1.49603	3.63421	29.2225	46.8635	-0.138107	1.93787	12.0447	98.6123	1.49067	3.69328	0.512457	15.265	9.6775	0.263477	10.3368	32.44	-4.29	36.73	27.3067	1.56	27.3067	1.56	637.05	178.67	7.74	1.10377	420.4	28.53	420.4	28.53	0.125	7.4	29.7	44	26.3	0.0946802	136	19.8333	608.52	0.553301
TTS	TTS_1	Forests	Subtropical evergreen broad-leaved Forest	346.239	55245	0.756007	2.63275	23.8781	30.1972	1.12764	5.74432	19.907	164.264	0.455738	3.31023	1.47662	17.7075	6.53167	0.231619	8.03966	31.92	3.72	28.2	27.1033	7.54333	27.1033	7.54333	1504.17	239.69	70.9	0.434942	577.69	230.44	577.69	230.44	0.3929	5.9	18.8	45	36.2	0.19916	117	17.7075	1504.17	1.49713
TTS	TTS_2	Forests	Subtropical evergreen broad-leaved Forest	237.784	27762.5	2.08997	7.77509	25.4236	25.6344	0.131507	2.42122	16.0558	104.536	0.281719	1.98895	1.47662	17.7075	6.53167	0.231619	8.03966	31.92	3.72	28.2	27.1033	7.54333	27.1033	7.54333	1504.17	239.69	70.9	0.434942	577.69	230.44	577.69	230.44	0.3929	5.9	18.8	45	36.2	0.19916	117	17.7075	1504.17	1.49713
TTS	TTS_3	Forests	Subtropical evergreen broad-leaved Forest	228.902	33482.9	1.86188	6.27235	23.2348	27.5559	0.476693	2.83592	12.9185	122.063	0.983079	2.74216	1.47662	17.7075	6.53167	0.231619	8.03966	31.92	3.72	28.2	27.1033	7.54333	27.1033	7.54333	1504.17	239.69	70.9	0.434942	577.69	230.44	577.69	230.44	0.3929	5.9	18.8	45	36.2	0.19916	117	17.7075	1504.17	1.49713
TY	TY_1	Forests	Warm temperate deciduous broad-leaved forest	208.578	43646.6	1.26615	2.71043	29.6546	18.9239	-0.39744	3.33504	14.5153	98.5331	1.28153	2.74034	0.644926	8.38083	10.8792	0.290576	9.89447	25.88	-11.56	37.44	19.95	-4.68667	19.95	-4.68667	655.78	174.09	5.1	0.998207	389.77	23.61	389.77	23.61	0.4608	6.6	34.4	45.7	19.9	0.0647718	107	15.5571	597.91	0.756944
TY	TY_2	Forests	Warm temperate deciduous broad-leaved forest	290.091	60969.9	0.433185	1.22165	28.6023	20.119	-0.215442	1.11188	18.6	137.792	0.418745	1.24063	0.644926	8.38083	10.8792	0.290576	9.89447	25.88	-11.56	37.44	19.95	-4.68667	19.95	-4.68667	655.78	174.09	5.1	0.998207	389.77	23.61	389.77	23.61	0.4608	6.6	34.4	45.7	19.9	0.0647718	107	15.5571	597.91	0.756944
TY	TY_3	Forests	Warm temperate deciduous broad-leaved forest	268.823	61342.1	0.570395	1.35126	29.1639	20.4649	-0.44093	1.21616	17.6164	137.075	0.518372	1.39819	0.644926	8.38083	10.8792	0.290576	9.89447	25.88	-11.56	37.44	19.95	-4.68667	19.95	-4.68667	655.78	174.09	5.1	0.998207	389.77	23.61	389.77	23.61	0.4608	6.6	34.4	45.7	19.9	0.0647718	107	15.5571	597.91	0.756944
TY	TY_4	Forests	Warm temperate deciduous broad-leaved forest	135.866	22125.8	2.74669	8.70178	31.8138	8.33296	-2.04499	9.42187	11.6488	50.2268	2.57389	7.96323	0.644926	8.38083	10.8792	0.290576	9.89447	25.88	-11.56	37.44	19.95	-4.68667	19.95	-4.68667	655.78	174.09	5.1	0.998207	389.77	23.61	389.77	23.61	0.4608	6.6	34.4	45.7	19.9	0.0647718	107	15.5571	597.91	0.756944
WLS	WLS_1	Forests	Warm temperate deciduous broad-leaved forest	257.376	98078.4	2.25385	6.2989	31.0898	68.2655	0.237222	1.40928	19.8923	265.663	1.94274	5.58887	0.497089	9.43583	12.1667	0.28092	11.78	29.56	-13.75	43.31	23.04	-6.05667	23.04	-6.05667	549	157.96	1.12	1.13555	368.5	7.43	368.5	7.43	0.4233	6.9	46.8	34.1	19.1	0.0761708	119	18.0443	521.28	0.587027
WLS	WLS_2	Forests	Warm temperate deciduous broad-leaved forest	547.027	193028	0.322029	1.35792	24.0869	26.5464	0.128107	4.5955	29.7061	639.61	0.433993	1.34235	0.497089	9.43583	12.1667	0.28092	11.78	29.56	-13.75	43.31	23.04	-6.05667	23.04	-6.05667	549	157.96	1.12	1.13555	368.5	7.43	368.5	7.43	0.4233	6.9	46.8	34.1	19.1	0.0761708	119	18.0443	521.28	0.587027
WLS	WLS_3	Forests	Warm temperate deciduous broad-leaved forest	225.777	31956.3	4.21602	20.835	22.7262	13.0193	1.53096	5.38196	11.5606	104.497	4.35582	21.8317	0.497089	9.43583	12.1667	0.28092	11.78	29.56	-13.75	43.31	23.04	-6.05667	23.04	-6.05667	549	157.96	1.12	1.13555	368.5	7.43	368.5	7.43	0.4233	6.9	46.8	34.1	19.1	0.0761708	119	18.0443	521.28	0.587027
WLS	WLS_4	Forests	Warm temperate deciduous broad-leaved forest	377.764	163104	1.1776	2.5193	23.2369	31.3162	0.726683	7.04792	20.4212	541.152	1.2076	2.56163	0.497089	9.43583	12.1667	0.28092	11.78	29.56	-13.75	43.31	23.04	-6.05667	23.04	-6.05667	549	157.96	1.12	1.13555	368.5	7.43	368.5	7.43	0.4233	6.9	46.8	34.1	19.1	0.0761708	119	18.0443	521.28	0.587027
XZ01	XZ01_1	Grasslands	meadow_steppe	174.482	5522.33	0.701346	4.00685	25.5037	32.119	-0.0953139	2.47362	11.0237	22.3889	-0.308485	2.51084	0.831777	0.8175	13.1283	0.40507	6.98113	15.28	-17.13	32.41	9.12667	-7.92667	9.12667	-7.92667	673.23	135.34	3.44	0.906667	370.1	20.64	370.1	20.64	0.4823	6.6	40.9	41.6	17.5	0.0560476	113	8.62	477.6	1.29116
XZ01	XZ01_2	Grasslands	meadow_steppe	191.422	8996.23	0.475955	2.10296	24.6405	27.0895	0.268415	2.40386	10.7454	19.9375	0.129488	2.98241	0.831777	0.8175	13.1283	0.40507	6.98113	15.28	-17.13	32.41	9.12667	-7.92667	9.12667	-7.92667	673.23	135.34	3.44	0.906667	370.1	20.64	370.1	20.64	0.4823	6.6	40.9	41.6	17.5	0.0560476	113	8.62	477.6	1.29116
XZ01	XZ01_3	Grasslands	meadow_steppe	232.193	8162.52	-0.154574	2.94988	23.5282	14.3239	0.0696468	2.80671	12.24	15.1189	-0.955051	3.92334	0.831777	0.8175	13.1283	0.40507	6.98113	15.28	-17.13	32.41	9.12667	-7.92667	9.12667	-7.92667	673.23	135.34	3.44	0.906667	370.1	20.64	370.1	20.64	0.4823	6.6	40.9	41.6	17.5	0.0560476	113	8.62	477.6	1.29116
XZ01	XZ01_4	Grasslands	meadow_steppe	165.685	4329.67	1.00562	4.06537	25.8004	10.6661	-0.58848	3.23258	10.446	6.60297	-0.852568	5.51208	0.831777	0.8175	13.1283	0.40507	6.98113	15.28	-17.13	32.41	9.12667	-7.92667	9.12667	-7.92667	673.23	135.34	3.44	0.906667	370.1	20.64	370.1	20.64	0.4823	6.6	40.9	41.6	17.5	0.0560476	113	8.62	477.6	1.29116
XZ01	XZ01_5	Grasslands	meadow_steppe	293.439	12462.9	-0.895897	2.3991	17.8876	35.7011	0.918946	2.62259	8.31454	11.3083	0.416896	2.7055	0.831777	0.8175	13.1283	0.40507	6.98113	15.28	-17.13	32.41	9.12667	-7.92667	9.12667	-7.92667	673.23	135.34	3.44	0.906667	370.1	20.64	370.1	20.64	0.4823	6.6	40.9	41.6	17.5	0.0560476	113	8.62	477.6	1.29116
XZ01	XZ01_6	Grasslands	meadow_steppe	285.431	3159.1	-2.2474	7.97398	22.9364	8.28884	3.05088	15.1868	14.6461	5.43805	-1.23817	18.8235	0.831777	0.8175	13.1283	0.40507	6.98113	15.28	-17.13	32.41	9.12667	-7.92667	9.12667	-7.92667	673.23	135.34	3.44	0.906667	370.1	20.64	370.1	20.64	0.4823	6.6	40.9	41.6	17.5	0.0560476	113	8.62	477.6	1.29116
XZ01	XZ01_7	Grasslands	meadow_steppe	173.27	645.952	4.46096	50.0802	36.8951	15.2933	-4.3706	21.9829	23.6705	13.6462	-4.25959	20.6643	0.831777	0.8175	13.1283	0.40507	6.98113	15.28	-17.13	32.41	9.12667	-7.92667	9.12667	-7.92667	673.23	135.34	3.44	0.906667	370.1	20.64	370.1	20.64	0.4823	6.6	40.9	41.6	17.5	0.0560476	113	8.62	477.6	1.29116
XZ01	XZ01_8	Grasslands	meadow_steppe	289.243	10397.6	-0.449964	1.69412	18.6739	34.9473	0.630239	2.43149	9.12016	13.4622	0.875644	3.38332	0.831777	0.8175	13.1283	0.40507	6.98113	15.28	-17.13	32.41	9.12667	-7.92667	9.12667	-7.92667	673.23	135.34	3.44	0.906667	370.1	20.64	370.1	20.64	0.4823	6.6	40.9	41.6	17.5	0.0560476	113	8.62	477.6	1.29116
XZ02	XZ02_1	Grasslands	meadow_steppe	48.9628	1183.63	3.25228	17.655	31.5335	2.80692	-2.94162	17.3579	4.62272	2.55391	3.24096	18.259	0.836153	-0.478333	13.5717	0.390889	7.58782	14.79	-19.93	34.72	8.52667	-10.0733	8.52667	-10.0733	649.05	144.94	3	0.990944	382.88	17.48	382.88	17.48	0.515	6.4	46.4	41	12.6	0.0798779	99	7.95	482.81	1.31056
XZ02	XZ02_2	Grasslands	meadow_steppe	108	12119.1	1.88559	5.70397	28.2666	28.1905	-1.05885	2.55658	6.3045	11.9834	3.94366	29.5496	0.836153	-0.478333	13.5717	0.390889	7.58782	14.79	-19.93	34.72	8.52667	-10.0733	8.52667	-10.0733	649.05	144.94	3	0.990944	382.88	17.48	382.88	17.48	0.515	6.4	46.4	41	12.6	0.0798779	99	7.95	482.81	1.31056
XZ02	XZ02_3	Grasslands	meadow_steppe	156.617	21974.4	0.968834	2.26533	28.705	29.2061	-1.65692	4.03856	10.5959	90.9397	1.81091	4.96812	0.836153	-0.478333	13.5717	0.390889	7.58782	14.79	-19.93	34.72	8.52667	-10.0733	8.52667	-10.0733	649.05	144.94	3	0.990944	382.88	17.48	382.88	17.48	0.515	6.4	46.4	41	12.6	0.0798779	99	7.95	482.81	1.31056
XZ02	XZ02_4	Grasslands	meadow_steppe	44.427	178.94	1.62856	24.3737	31.7586	0.371293	-2.39215	16.3845	4.44396	0.142895	2.60597	18.9715	0.836153	-0.478333	13.5717	0.390889	7.58782	14.79	-19.93	34.72	8.52667	-10.0733	8.52667	-10.0733	649.05	144.94	3	0.990944	382.88	17.48	382.88	17.48	0.515	6.4	46.4	41	12.6	0.0798779	99	7.95	482.81	1.31056
XZ02	XZ02_5	Grasslands	meadow_steppe	44.2755	135.175	1.58488	25.4473	31.7676	0.259317	-2.39215	16.3414	4.44045	0.109609	2.57974	20.286	0.836153	-0.478333	13.5717	0.390889	7.58782	14.79	-19.93	34.72	8.52667	-10.0733	8.52667	-10.0733	649.05	144.94	3	0.990944	382.88	17.48	382.88	17.48	0.515	6.4	46.4	41	12.6	0.0798779	99	7.95	482.81	1.31056
XZ02	XZ02_6	Grasslands	meadow_steppe	47.8476	1135.65	2.43685	17.6366	31.5524	2.9727	-2.83723	17.6674	4.51161	0.492471	2.98937	18.7047	0.836153	-0.478333	13.5717	0.390889	7.58782	14.79	-19.93	34.72	8.52667	-10.0733	8.52667	-10.0733	649.05	144.94	3	0.990944	382.88	17.48	382.88	17.48	0.515	6.4	46.4	41	12.6	0.0798779	99	7.95	482.81	1.31056
XZ02	XZ02_7	Grasslands	meadow_steppe	44.5571	242.38	1.56355	24.0331	31.7477	0.550552	-2.39215	16.2148	4.44152	0.116553	2.5992	18.8874	0.836153	-0.478333	13.5717	0.390889	7.58782	14.79	-19.93	34.72	8.52667	-10.0733	8.52667	-10.0733	649.05	144.94	3	0.990944	382.88	17.48	382.88	17.48	0.515	6.4	46.4	41	12.6	0.0798779	99	7.95	482.81	1.31056
XZ02	XZ02_8	Grasslands	meadow_steppe	345.167	32074.4	-0.0981439	1.97764	19.6573	36.4779	0.959151	2.24037	10.9206	21.8165	1.75359	8.9542	0.836153	-0.478333	13.5717	0.390889	7.58782	14.79	-19.93	34.72	8.52667	-10.0733	8.52667	-10.0733	649.05	144.94	3	0.990944	382.88	17.48	382.88	17.48	0.515	6.4	46.4	41	12.6	0.0798779	99	7.95	482.81	1.31056
XZ03	XZ03_1	Grasslands	meadow_steppe	85.0034	10142.7	2.07332	5.35308	30.016	18.9071	-2.08047	5.36658	5.605	8.4442	2.16806	6.08083	0.647286	-2.0075	14.5267	0.396362	8.08453	13.81	-22.84	36.65	7.60667	-12.1367	7.60667	-12.1367	492.01	123.94	2.2	1.08575	317.17	9.46	317.17	9.46	0.3744	7.4	65.3	21.7	13	0.180781	111	6.9975	388.77	1.06658
XZ03	XZ03_2	Grasslands	meadow_steppe	86.2508	10305.5	2.01257	5.11635	29.9827	19.3933	-2.09209	5.49323	5.66914	9.10713	2.15264	6.10391	0.647286	-2.0075	14.5267	0.396362	8.08453	13.81	-22.84	36.65	7.60667	-12.1367	7.60667	-12.1367	492.01	123.94	2.2	1.08575	317.17	9.46	317.17	9.46	0.3744	7.4	65.3	21.7	13	0.180781	111	6.9975	388.77	1.06658
XZ03	XZ03_3	Grasslands	meadow_steppe	94.2184	12117	1.74232	4.05943	29.6165	22.6323	-1.74968	4.07828	5.82029	9.3445	1.79746	4.43248	0.647286	-2.0075	14.5267	0.396362	8.08453	13.81	-22.84	36.65	7.60667	-12.1367	7.60667	-12.1367	492.01	123.94	2.2	1.08575	317.17	9.46	317.17	9.46	0.3744	7.4	65.3	21.7	13	0.180781	111	6.9975	388.77	1.06658
XZ03	XZ03_4	Grasslands	meadow_steppe	203.478	20096.3	-0.173576	1.08934	24.7689	40.0539	0.146587	1.15647	8.92313	17.3853	-0.012098	1.3284	0.647286	-2.0075	14.5267	0.396362	8.08453	13.81	-22.84	36.65	7.60667	-12.1367	7.60667	-12.1367	492.01	123.94	2.2	1.08575	317.17	9.46	317.17	9.46	0.3744	7.4	65.3	21.7	13	0.180781	111	6.9975	388.77	1.06658
XZ03	XZ03_5	Grasslands	meadow_steppe	64.4532	5191.68	3.39021	12.7876	30.8136	10.7924	-3.1516	11.0652	5.03331	4.83675	3.62332	15.084	0.647286	-2.0075	14.5267	0.396362	8.08453	13.81	-22.84	36.65	7.60667	-12.1367	7.60667	-12.1367	492.01	123.94	2.2	1.08575	317.17	9.46	317.17	9.46	0.3744	7.4	65.3	21.7	13	0.180781	111	6.9975	388.77	1.06658
XZ03	XZ03_6	Grasslands	meadow_steppe	57.153	3576.89	4.33135	19.9826	31.205	7.14626	-4.54393	22.3361	4.81247	3.2066	4.68156	24.3033	0.647286	-2.0075	14.5267	0.396362	8.08453	13.81	-22.84	36.65	7.60667	-12.1367	7.60667	-12.1367	492.01	123.94	2.2	1.08575	317.17	9.46	317.17	9.46	0.3744	7.4	65.3	21.7	13	0.180781	111	6.9975	388.77	1.06658
XZ03	XZ03_7	Grasslands	meadow_steppe	209	20140.2	-0.259276	1.12336	24.8295	37.7488	0.177281	1.08247	9.29086	18.0928	-0.107774	1.44581	0.647286	-2.0075	14.5267	0.396362	8.08453	13.81	-22.84	36.65	7.60667	-12.1367	7.60667	-12.1367	492.01	123.94	2.2	1.08575	317.17	9.46	317.17	9.46	0.3744	7.4	65.3	21.7	13	0.180781	111	6.9975	388.77	1.06658
XZ03	XZ03_8	Grasslands	meadow_steppe	65.2827	5528.63	3.28626	11.9776	30.7921	10.9314	-3.11628	10.8892	5.06347	5.30877	3.44167	13.7919	0.647286	-2.0075	14.5267	0.396362	8.08453	13.81	-22.84	36.65	7.60667	-12.1367	7.60667	-12.1367	492.01	123.94	2.2	1.08575	317.17	9.46	317.17	9.46	0.3744	7.4	65.3	21.7	13	0.180781	111	6.9975	388.77	1.06658
XZ04	XZ04_1	Grasslands	typical_steppe	56.7855	2085.37	3.41948	21.6581	32.37	5.88785	-3.91965	21.6515	5.64192	12.3572	1.468	3.33714	0.52145	-0.960833	13.415	0.390084	7.71863	14.33	-20.06	34.39	8.30333	-10.5667	8.30333	-10.5667	405.56	121.88	1.92	1.20128	281.84	6.33	281.84	6.33	0.21	7.7	69.1	20.2	10.7	0.107416	121	7.695	335	0.913803
XZ04	XZ04_2	Grasslands	typical_steppe	59.8117	1936.66	0.697692	1.5427	31.4361	17.3328	-1.61839	3.99678	6.08545	21.1565	0.688742	1.67349	0.52145	-0.960833	13.415	0.390084	7.71863	14.33	-20.06	34.39	8.30333	-10.5667	8.30333	-10.5667	405.56	121.88	1.92	1.20128	281.84	6.33	281.84	6.33	0.21	7.7	69.1	20.2	10.7	0.107416	121	7.695	335	0.913803
XZ04	XZ04_3	Grasslands	typical_steppe	97.187	1779.48	-0.63497	2.34971	24.7798	44.8428	0.289533	1.198	5.71177	13.3573	1.2401	2.99069	0.52145	-0.960833	13.415	0.390084	7.71863	14.33	-20.06	34.39	8.30333	-10.5667	8.30333	-10.5667	405.56	121.88	1.92	1.20128	281.84	6.33	281.84	6.33	0.21	7.7	69.1	20.2	10.7	0.107416	121	7.695	335	0.913803
XZ04	XZ04_4	Grasslands	typical_steppe	73.7607	1940.23	0.163887	1.35095	28.9752	32.2795	-0.818856	1.99925	6.14047	17.4711	0.700041	1.92947	0.52145	-0.960833	13.415	0.390084	7.71863	14.33	-20.06	34.39	8.30333	-10.5667	8.30333	-10.5667	405.56	121.88	1.92	1.20128	281.84	6.33	281.84	6.33	0.21	7.7	69.1	20.2	10.7	0.107416	121	7.695	335	0.913803
XZ04	XZ04_5	Grasslands	typical_steppe	151.624	7276.62	0.508882	1.89602	24.9633	71.4408	-0.362634	1.28624	7.86668	15.4663	0.299948	1.40069	0.52145	-0.960833	13.415	0.390084	7.71863	14.33	-20.06	34.39	8.30333	-10.5667	8.30333	-10.5667	405.56	121.88	1.92	1.20128	281.84	6.33	281.84	6.33	0.21	7.7	69.1	20.2	10.7	0.107416	121	7.695	335	0.913803
XZ04	XZ04_6	Grasslands	typical_steppe	110.508	7210.34	0.935374	3.06286	23.9956	49.4448	0.172044	1.64522	5.42054	15.4495	1.00574	2.65021	0.52145	-0.960833	13.415	0.390084	7.71863	14.33	-20.06	34.39	8.30333	-10.5667	8.30333	-10.5667	405.56	121.88	1.92	1.20128	281.84	6.33	281.84	6.33	0.21	7.7	69.1	20.2	10.7	0.107416	121	7.695	335	0.913803
XZ04	XZ04_7	Grasslands	typical_steppe	113.638	9627.19	1.54658	4.52885	23.6185	25.6266	0.523308	2.86609	5.96493	19.9536	0.659828	1.61542	0.52145	-0.960833	13.415	0.390084	7.71863	14.33	-20.06	34.39	8.30333	-10.5667	8.30333	-10.5667	405.56	121.88	1.92	1.20128	281.84	6.33	281.84	6.33	0.21	7.7	69.1	20.2	10.7	0.107416	121	7.695	335	0.913803
XZ04	XZ04_8	Grasslands	typical_steppe	85.6635	1786	0.707511	5.05101	28.4847	31.3667	-0.844574	2.1601	6.98107	16.3969	0.437485	1.76499	0.52145	-0.960833	13.415	0.390084	7.71863	14.33	-20.06	34.39	8.30333	-10.5667	8.30333	-10.5667	405.56	121.88	1.92	1.20128	281.84	6.33	281.84	6.33	0.21	7.7	69.1	20.2	10.7	0.107416	121	7.695	335	0.913803
XZ05	XZ05_1	Grasslands	typical_steppe	203.506	11517.3	-0.225928	1.4877	24.3072	73.3644	0.0244373	1.15771	9.69649	24.3933	0.81271	2.43254	0.466667	0.0466666	12.6333	0.378697	7.74537	15.45	-17.91	33.36	9.4	-9.48333	9.4	-9.48333	362.81	117.62	1.02	1.30115	265.83	4.24	265.83	4.24	0.2122	7.8	63.1	22	14.9	0.104941	119	8.8325	311.66	0.837796
XZ05	XZ05_2	Grasslands	typical_steppe	228.178	7838.49	-0.563893	1.76828	21.4804	63.7274	0.588982	1.53207	9.1116	16.6257	0.945379	2.92208	0.466667	0.0466666	12.6333	0.378697	7.74537	15.45	-17.91	33.36	9.4	-9.48333	9.4	-9.48333	362.81	117.62	1.02	1.30115	265.83	4.24	265.83	4.24	0.2122	7.8	63.1	22	14.9	0.104941	119	8.8325	311.66	0.837796
XZ05	XZ05_3	Grasslands	typical_steppe	158.221	11322.9	0.344813	1.19284	20.0383	23.8918	0.910008	4.15268	5.3933	13.563	2.80608	11.3352	0.466667	0.0466666	12.6333	0.378697	7.74537	15.45	-17.91	33.36	9.4	-9.48333	9.4	-9.48333	362.81	117.62	1.02	1.30115	265.83	4.24	265.83	4.24	0.2122	7.8	63.1	22	14.9	0.104941	119	8.8325	311.66	0.837796
XZ05	XZ05_4	Grasslands	typical_steppe	200.276	9300.76	-0.3031	1.31367	21.9787	67.7591	0.492307	1.42544	7.96302	12.9561	1.00452	3.55289	0.466667	0.0466666	12.6333	0.378697	7.74537	15.45	-17.91	33.36	9.4	-9.48333	9.4	-9.48333	362.81	117.62	1.02	1.30115	265.83	4.24	265.83	4.24	0.2122	7.8	63.1	22	14.9	0.104941	119	8.8325	311.66	0.837796
XZ05	XZ05_5	Grasslands	typical_steppe	238.775	8579.21	-1.20294	2.62324	17.4129	21.0402	1.97515	6.48224	6.43647	7.19554	2.01271	8.77462	0.466667	0.0466666	12.6333	0.378697	7.74537	15.45	-17.91	33.36	9.4	-9.48333	9.4	-9.48333	362.81	117.62	1.02	1.30115	265.83	4.24	265.83	4.24	0.2122	7.8	63.1	22	14.9	0.104941	119	8.8325	311.66	0.837796
XZ05	XZ05_6	Grasslands	typical_steppe	246.445	4090.13	-1.13551	3.11124	19.7894	54.5687	1.06635	2.46071	9.10418	23.3714	1.47467	3.74042	0.466667	0.0466666	12.6333	0.378697	7.74537	15.45	-17.91	33.36	9.4	-9.48333	9.4	-9.48333	362.81	117.62	1.02	1.30115	265.83	4.24	265.83	4.24	0.2122	7.8	63.1	22	14.9	0.104941	119	8.8325	311.66	0.837796
XZ05	XZ05_7	Grasslands	typical_steppe	222.185	8178.49	-0.45809	1.7798	22.615	71.8717	0.406277	1.33567	10.1046	29.0772	0.75932	2.1623	0.466667	0.0466666	12.6333	0.378697	7.74537	15.45	-17.91	33.36	9.4	-9.48333	9.4	-9.48333	362.81	117.62	1.02	1.30115	265.83	4.24	265.83	4.24	0.2122	7.8	63.1	22	14.9	0.104941	119	8.8325	311.66	0.837796
XZ05	XZ05_8	Grasslands	typical_steppe	172.442	11813.3	0.21516	1.24216	21.0344	36.8153	0.850599	2.89864	6.71867	21.4068	1.56315	4.57013	0.466667	0.0466666	12.6333	0.378697	7.74537	15.45	-17.91	33.36	9.4	-9.48333	9.4	-9.48333	362.81	117.62	1.02	1.30115	265.83	4.24	265.83	4.24	0.2122	7.8	63.1	22	14.9	0.104941	119	8.8325	311.66	0.837796
XZ06	XZ06_1	Grasslands	typical_steppe	67.3339	10693.7	2.35866	7.54809	26.351	13.9031	-2.03853	5.96977	3.39501	16.3393	2.4455	7.65498	0.364495	0.174167	13.6758	0.394913	7.85973	16.28	-18.35	34.63	9.79667	-9.41333	9.79667	-9.41333	283.82	101.39	0.5	1.45571	222.41	3.08	222.41	3.08	0.1468	8.1	49.2	31.2	19.6	0.106674	130	9.15	252.19	0.681226
XZ06	XZ06_2	Grasslands	typical_steppe	48.1533	3389.67	1.891	4.80542	26.6937	12.7389	-2.3932	7.48153	2.80724	9.48107	3.69879	17.4265	0.364495	0.174167	13.6758	0.394913	7.85973	16.28	-18.35	34.63	9.79667	-9.41333	9.79667	-9.41333	283.82	101.39	0.5	1.45571	222.41	3.08	222.41	3.08	0.1468	8.1	49.2	31.2	19.6	0.106674	130	9.15	252.19	0.681226
XZ06	XZ06_3	Grasslands	typical_steppe	37.2709	1379.16	2.16558	6.07581	27.5468	1.09188	-2.61123	21.3468	2.70801	6.70097	3.00901	13.7234	0.364495	0.174167	13.6758	0.394913	7.85973	16.28	-18.35	34.63	9.79667	-9.41333	9.79667	-9.41333	283.82	101.39	0.5	1.45571	222.41	3.08	222.41	3.08	0.1468	8.1	49.2	31.2	19.6	0.106674	130	9.15	252.19	0.681226
XZ06	XZ06_4	Grasslands	typical_steppe	40.144	1885.9	2.14043	6.08742	27.4628	4.2447	-2.54356	11.9879	2.96588	13.0425	3.28196	13.1977	0.364495	0.174167	13.6758	0.394913	7.85973	16.28	-18.35	34.63	9.79667	-9.41333	9.79667	-9.41333	283.82	101.39	0.5	1.45571	222.41	3.08	222.41	3.08	0.1468	8.1	49.2	31.2	19.6	0.106674	130	9.15	252.19	0.681226
XZ06	XZ06_5	Grasslands	typical_steppe	42.9535	2135.77	2.46548	11.1419	27.3007	2.37696	-2.98542	15.5368	2.96322	8.05638	2.42514	9.48762	0.364495	0.174167	13.6758	0.394913	7.85973	16.28	-18.35	34.63	9.79667	-9.41333	9.79667	-9.41333	283.82	101.39	0.5	1.45571	222.41	3.08	222.41	3.08	0.1468	8.1	49.2	31.2	19.6	0.106674	130	9.15	252.19	0.681226
XZ06	XZ06_6	Grasslands	typical_steppe	61.2847	2675.99	0.712599	2.03233	25.9545	10.874	-1.42302	3.88927	3.64151	9.39685	1.97494	8.08396	0.364495	0.174167	13.6758	0.394913	7.85973	16.28	-18.35	34.63	9.79667	-9.41333	9.79667	-9.41333	283.82	101.39	0.5	1.45571	222.41	3.08	222.41	3.08	0.1468	8.1	49.2	31.2	19.6	0.106674	130	9.15	252.19	0.681226
XZ06	XZ06_7	Grasslands	typical_steppe	83.046	2618.06	-0.351934	1.13859	26.4112	1.62137	-0.109889	4.15985	5.4816	10.1685	-0.274772	1.39384	0.364495	0.174167	13.6758	0.394913	7.85973	16.28	-18.35	34.63	9.79667	-9.41333	9.79667	-9.41333	283.82	101.39	0.5	1.45571	222.41	3.08	222.41	3.08	0.1468	8.1	49.2	31.2	19.6	0.106674	130	9.15	252.19	0.681226
XZ06	XZ06_8	Grasslands	typical_steppe	70.8222	2625.71	0.157694	1.11683	26.3159	4.95154	-1.85597	6.59744	4.53403	9.76344	0.493871	2.20212	0.364495	0.174167	13.6758	0.394913	7.85973	16.28	-18.35	34.63	9.79667	-9.41333	9.79667	-9.41333	283.82	101.39	0.5	1.45571	222.41	3.08	222.41	3.08	0.1468	8.1	49.2	31.2	19.6	0.106674	130	9.15	252.19	0.681226
XZ07	XZ07_1	Grasslands	typical_steppe	161.704	5237.39	1.01782	3.41296	28.7224	75.3612	-0.889165	2.1945	12.2297	25.5427	-0.848647	1.94707	0.219614	-2.3775	15.02	0.40333	8.33141	14.89	-22.35	37.24	7.83667	-12.4933	7.83667	-12.4933	159.65	53.77	1.14	1.29624	113.57	5.2	113.57	5.2	0.1242	8.6	50	30.2	19.8	0.0667146	132	7.2025	129.71	0.37273
XZ07	XZ07_2	Grasslands	typical_steppe	287.076	44156.2	0.841669	2.22385	24.2494	103.025	-0.181798	1.19333	11.4627	19.1806	-0.329738	1.61163	0.219614	-2.3775	15.02	0.40333	8.33141	14.89	-22.35	37.24	7.83667	-12.4933	7.83667	-12.4933	159.65	53.77	1.14	1.29624	113.57	5.2	113.57	5.2	0.1242	8.6	50	30.2	19.8	0.0667146	132	7.2025	129.71	0.37273
XZ07	XZ07_3	Grasslands	typical_steppe	166.516	5860.01	1.75501	5.01444	30.4493	75.9003	-1.16969	2.6161	13.6877	17.1082	-1.45283	3.3753	0.219614	-2.3775	15.02	0.40333	8.33141	14.89	-22.35	37.24	7.83667	-12.4933	7.83667	-12.4933	159.65	53.77	1.14	1.29624	113.57	5.2	113.57	5.2	0.1242	8.6	50	30.2	19.8	0.0667146	132	7.2025	129.71	0.37273
XZ07	XZ07_4	Grasslands	typical_steppe	156.063	9543.51	0.741309	2.44878	26.2497	70.9246	-0.561245	1.80846	9.48365	31.7746	0.0880809	1.12824	0.219614	-2.3775	15.02	0.40333	8.33141	14.89	-22.35	37.24	7.83667	-12.4933	7.83667	-12.4933	159.65	53.77	1.14	1.29624	113.57	5.2	113.57	5.2	0.1242	8.6	50	30.2	19.8	0.0667146	132	7.2025	129.71	0.37273
XZ07	XZ07_5	Grasslands	typical_steppe	149.509	6741.81	1.29447	5.12081	24.2449	59.7968	-0.257414	1.83738	8.0183	22.5892	0.76635	2.04532	0.219614	-2.3775	15.02	0.40333	8.33141	14.89	-22.35	37.24	7.83667	-12.4933	7.83667	-12.4933	159.65	53.77	1.14	1.29624	113.57	5.2	113.57	5.2	0.1242	8.6	50	30.2	19.8	0.0667146	132	7.2025	129.71	0.37273
XZ07	XZ07_6	Grasslands	typical_steppe	359.864	73285.6	0.073271	1.2081	19.2821	84.3439	0.494566	1.53044	7.65699	16.4448	0.748697	2.85485	0.219614	-2.3775	15.02	0.40333	8.33141	14.89	-22.35	37.24	7.83667	-12.4933	7.83667	-12.4933	159.65	53.77	1.14	1.29624	113.57	5.2	113.57	5.2	0.1242	8.6	50	30.2	19.8	0.0667146	132	7.2025	129.71	0.37273
XZ07	XZ07_7	Grasslands	typical_steppe	166.866	15110.4	0.00910642	1.40538	22.2872	55.689	0.036683	1.64986	6.27685	25.5987	0.814294	2.08361	0.219614	-2.3775	15.02	0.40333	8.33141	14.89	-22.35	37.24	7.83667	-12.4933	7.83667	-12.4933	159.65	53.77	1.14	1.29624	113.57	5.2	113.57	5.2	0.1242	8.6	50	30.2	19.8	0.0667146	132	7.2025	129.71	0.37273
XZ07	XZ07_8	Grasslands	typical_steppe	113.798	13137.5	1.04441	2.32495	24.6775	40.9443	-1.07855	2.5874	4.6135	8.92943	2.0414	6.6859	0.219614	-2.3775	15.02	0.40333	8.33141	14.89	-22.35	37.24	7.83667	-12.4933	7.83667	-12.4933	159.65	53.77	1.14	1.29624	113.57	5.2	113.57	5.2	0.1242	8.6	50	30.2	19.8	0.0667146	132	7.2025	129.71	0.37273
XZ08	XZ08_8	Grasslands	desert_steppe	103.263	137.187	0.19412	5.01082	25.6677	17.4346	0.42445	4.41519	7.07765	7.61884	1.37251	5.59733	0.128974	-2.76083	14.81	0.37399	9.17798	16	-23.6	39.6	8.47	-13.93	8.47	-13.93	91.13	26.45	1.35	1.16476	61.74	4.49	61.74	4.49	0.1101	8.5	50	31.5	18.5	0.0624855	121	7.7775	70.11	0.202163
XZ08	XZ08_2	Grasslands	desert_steppe	117.884	219.684	-2.69755	12.3705	22.5272	21.7963	0.353806	4.09683	6.27771	6.9886	1.27166	5.23849	0.128974	-2.76083	14.81	0.37399	9.17798	16	-23.6	39.6	8.47	-13.93	8.47	-13.93	91.13	26.45	1.35	1.16476	61.74	4.49	61.74	4.49	0.1101	8.5	50	31.5	18.5	0.0624855	121	7.7775	70.11	0.202163
XZ08	XZ08_4	Grasslands	desert_steppe	96.8964	1467.15	-0.843454	1.92375	19.2383	29.3537	0.302543	2.88146	4.43878	9.35749	0.569391	3.83807	0.128974	-2.76083	14.81	0.37399	9.17798	16	-23.6	39.6	8.47	-13.93	8.47	-13.93	91.13	26.45	1.35	1.16476	61.74	4.49	61.74	4.49	0.1101	8.5	50	31.5	18.5	0.0624855	121	7.7775	70.11	0.202163
XZ08	XZ08_1	Grasslands	desert_steppe	105.995	330.605	-0.452575	2.03765	22.2864	46.6128	-0.260237	2.57722	5.99908	12.1194	0.603028	3.70107	0.128974	-2.76083	14.81	0.37399	9.17798	16	-23.6	39.6	8.47	-13.93	8.47	-13.93	91.13	26.45	1.35	1.16476	61.74	4.49	61.74	4.49	0.1101	8.5	50	31.5	18.5	0.0624855	121	7.7775	70.11	0.202163
XZ08	XZ08_3	Grasslands	desert_steppe	116.181	227.694	-2.56594	12.6449	24.3499	27.4428	0.0564308	2.73739	7.25938	10.1557	0.772828	2.76514	0.128974	-2.76083	14.81	0.37399	9.17798	16	-23.6	39.6	8.47	-13.93	8.47	-13.93	91.13	26.45	1.35	1.16476	61.74	4.49	61.74	4.49	0.1101	8.5	50	31.5	18.5	0.0624855	121	7.7775	70.11	0.202163
XZ08	XZ08_6	Grasslands	desert_steppe	118.641	281.161	-3.73995	18.8395	21.6797	10.9609	0.559679	7.12708	5.72417	2.97428	1.56973	12.9071	0.128974	-2.76083	14.81	0.37399	9.17798	16	-23.6	39.6	8.47	-13.93	8.47	-13.93	91.13	26.45	1.35	1.16476	61.74	4.49	61.74	4.49	0.1101	8.5	50	31.5	18.5	0.0624855	121	7.7775	70.11	0.202163
XZ08	XZ08_7	Grasslands	desert_steppe	66.8544	831.496	0.833964	1.97882	17.846	52.7083	0.898752	2.06258	3.35691	15.95	1.25945	3.28515	0.128974	-2.76083	14.81	0.37399	9.17798	16	-23.6	39.6	8.47	-13.93	8.47	-13.93	91.13	26.45	1.35	1.16476	61.74	4.49	61.74	4.49	0.1101	8.5	50	31.5	18.5	0.0624855	121	7.7775	70.11	0.202163
XZ08	XZ08_5	Grasslands	desert_steppe	66.1255	1093.54	1.08422	2.28543	17.6928	70.583	1.16105	2.35547	3.77289	27.076	1.1648	2.35773	0.128974	-2.76083	14.81	0.37399	9.17798	16	-23.6	39.6	8.47	-13.93	8.47	-13.93	91.13	26.45	1.35	1.16476	61.74	4.49	61.74	4.49	0.1101	8.5	50	31.5	18.5	0.0624855	121	7.7775	70.11	0.202163
XZ09	XZ09_1	Grasslands	desert_steppe	69.5127	864.611	3.96471	16.7847	20.6767	2.98176	-2.99866	10.8529	2.8281	0.0835348	2.21965	11.2554	0.0940427	-2.5375	14.075	0.352757	9.41744	16.83	-23.07	39.9	9.11333	-13.9	9.11333	-13.9	65.19	22.03	0.52	1.35171	47.64	3.98	47.64	3.98	0.1235	8.4	53.6	32.3	14.1	0.0560895	130	9.11333	47.64	0.174505
XZ09	XZ09_2	Grasslands	desert_steppe	84.505	1498.68	1.71422	4.87647	21.1063	12.7287	1.52876	8.87988	3.89736	8.07751	3.17733	13.1969	0.0940427	-2.5375	14.075	0.352757	9.41744	16.83	-23.07	39.9	9.11333	-13.9	9.11333	-13.9	65.19	22.03	0.52	1.35171	47.64	3.98	47.64	3.98	0.1235	8.4	53.6	32.3	14.1	0.0560895	130	9.11333	47.64	0.174505
XZ09	XZ09_3	Grasslands	desert_steppe	77.1523	683.836	1.80081	5.84726	21.6856	4.87476	2.78105	21.2233	3.77677	4.6386	3.49351	18.5299	0.0940427	-2.5375	14.075	0.352757	9.41744	16.83	-23.07	39.9	9.11333	-13.9	9.11333	-13.9	65.19	22.03	0.52	1.35171	47.64	3.98	47.64	3.98	0.1235	8.4	53.6	32.3	14.1	0.0560895	130	9.11333	47.64	0.174505
XZ09	XZ09_4	Grasslands	desert_steppe	65.2901	129.825	7.14288	61.9418	20.8263	4.72588	3.12275	22.9603	2.92343	2.69922	7.43721	58.0623	0.0940427	-2.5375	14.075	0.352757	9.41744	16.83	-23.07	39.9	9.11333	-13.9	9.11333	-13.9	65.19	22.03	0.52	1.35171	47.64	3.98	47.64	3.98	0.1235	8.4	53.6	32.3	14.1	0.0560895	130	9.11333	47.64	0.174505
XZ09	XZ09_5	Grasslands	desert_steppe	68.8352	480.618	3.88343	19.1467	21.1734	1.41701	-3.67238	21.244	3.07269	0.863393	3.06304	10.9197	0.0940427	-2.5375	14.075	0.352757	9.41744	16.83	-23.07	39.9	9.11333	-13.9	9.11333	-13.9	65.19	22.03	0.52	1.35171	47.64	3.98	47.64	3.98	0.1235	8.4	53.6	32.3	14.1	0.0560895	130	9.11333	47.64	0.174505
XZ09	XZ09_6	Grasslands	desert_steppe	90.7658	2104.62	1.40972	3.42585	20.9166	25.9678	1.4396	5.03317	4.27362	15.5988	2.42897	7.22614	0.0940427	-2.5375	14.075	0.352757	9.41744	16.83	-23.07	39.9	9.11333	-13.9	9.11333	-13.9	65.19	22.03	0.52	1.35171	47.64	3.98	47.64	3.98	0.1235	8.4	53.6	32.3	14.1	0.0560895	130	9.11333	47.64	0.174505
XZ09	XZ09_7	Grasslands	desert_steppe	76.5265	1187.44	2.91292	9.84965	19.5574	9.19235	2.07559	12.6033	2.91809	3.90056	6.01213	39.0659	0.0940427	-2.5375	14.075	0.352757	9.41744	16.83	-23.07	39.9	9.11333	-13.9	9.11333	-13.9	65.19	22.03	0.52	1.35171	47.64	3.98	47.64	3.98	0.1235	8.4	53.6	32.3	14.1	0.0560895	130	9.11333	47.64	0.174505
XZ09	XZ09_8	Grasslands	desert_steppe	72.9222	640.832	3.63641	16.0613	21.7595	9.73497	2.19475	11.9708	3.63584	6.91073	4.22052	19.5584	0.0940427	-2.5375	14.075	0.352757	9.41744	16.83	-23.07	39.9	9.11333	-13.9	9.11333	-13.9	65.19	22.03	0.52	1.35171	47.64	3.98	47.64	3.98	0.1235	8.4	53.6	32.3	14.1	0.0560895	130	9.11333	47.64	0.174505
