# Supplementary material for: Relationships of stomatal morphology to the environment across plant communities
Source: Nat Commun. 2023 Oct 19;14:6629. doi: 10.1038/s41467-023-42136-2 (PMC10587080; doi:10.1038/s41467-023-42136-2)
Supplement: Supplementary file 7 — Source Data [file 41467_2023_42136_MOESM7_ESM.xlsx]

## Sheet: Fig 1
Latitude..N...	Longitude.E...	Vegatation type
24.5333	101.017	forest
21.6	101.58	forest
42.4048	128.093	forest
23.1674	112.545	forest
31.11	103.56	forest
39.9719	115.476	forest
50.79	121.55	forest
29.14	118.4	forest
24.7417	108.326	forest
28.19	106.8	forest
30.11	110.8	forest
36.2916	113.357	grassland
35.9932	112.294	grassland
35.9854	111.635	grassland
36.0728	110.181	grassland
36.7439	109.242	grassland
36.9289	107.922	grassland
37.5751	107.186	grassland
37.4215	105.778	grassland
37.4423	104.925	grassland
37.4644	104.444	grassland
51.7582	123.287	forest
18.7431	108.862	forest
43.8633	127.82	forest
24.5717	114.439	forest
29.84	106.39	forest
47.184	128.893	forest
42.62	126.26	forest
45.3	127.55	forest
53.33	121.15	forest
44.5932	123.506	grassland
44.5158	121.036	grassland
45.1076	120.332	grassland
44.7729	118.357	grassland
44.263	116.524	grassland
43.5485	116.672	grassland
44.5052	117.676	grassland
44.0056	114.895	grassland
43.8422	113.5	grassland
43.6333	112.149	grassland
42.02	124.94	forest
31.3181	110.492	forest
33.26	107.36	forest
26.2469	105.762	forest
36.22	116.31	forest
29.8	121.783	forest
36.6834	112.096	forest
40.63	117.45	forest
31.4638	95.4548	grassland
31.8513	93.5302	grassland
31.6439	92.014	grassland
31.3847	90.7422	grassland
31.5422	89.7216	grassland
31.8708	87.8238	grassland
31.9205	85.8392	grassland
32.4138	83.343	grassland
32.2989	81.2344	grassland

## Sheet: Fig 2a
Vegetation	SD_mean
Forests	276.738
Forests	243.259
Forests	253.706
Forests	274.861
Forests	260.335
Forests	285.162
Forests	448.774
Forests	293.354
Forests	227.38
Forests	295.035
Forests	198.881
Forests	385.334
Forests	285.929
Forests	502.001
Forests	282.579
Forests	262.233
Forests	217.021
Forests	132.478
Forests	225.193
Forests	145.641
Forests	538.103
Forests	524.077
Forests	524.913
Forests	398.682
Forests	86.9341
Forests	107.03
Forests	90.7638
Forests	67.865
Forests	269.045
Forests	297.151
Forests	318.022
Forests	296.868
Forests	286.904
Forests	210.34
Forests	271.753
Forests	308.15
Forests	321.619
Forests	286.78
Forests	326.118
Forests	305.111
Forests	314.188
Forests	228.788
Forests	200.166
Forests	373.277
Grasslands	131.029
Grasslands	178.758
Grasslands	126.602
Grasslands	134.66
Grasslands	172.916
Grasslands	190.332
Grasslands	176.205
Grasslands	170.042
Grasslands	132.267
Grasslands	159.697
Grasslands	125.014
Grasslands	97.5242
Grasslands	123.131
Grasslands	149.768
Grasslands	105.264
Grasslands	128.484
Grasslands	190.014
Grasslands	163.838
Grasslands	173.358
Grasslands	182.098
Grasslands	99.1946
Grasslands	113.526
Grasslands	132.513
Grasslands	144.868
Grasslands	273.158
Grasslands	208.421
Grasslands	302.657
Grasslands	194.159
Grasslands	173.508
Grasslands	238.95
Grasslands	252.381
Grasslands	157.253
Grasslands	151.019
Grasslands	131.835
Grasslands	128.647
Grasslands	138.119
Grasslands	199.061
Grasslands	128.18
Grasslands	150.375
Grasslands	212.87
Grasslands	164.334
Grasslands	456.485
Grasslands	128.702
Grasslands	140.433
Grasslands	100.644
Grasslands	172.557
Grasslands	107.394
Grasslands	225.576
Grasslands	185.456
Grasslands	143.556
Grasslands	191.699
Grasslands	236.116
Grasslands	228.772
Grasslands	170.025
Grasslands	238.481
Grasslands	204.235
Grasslands	99.0486
Grasslands	104.842
Grasslands	102.732
Grasslands	106.643
Grasslands	102.932
Grasslands	99.8069
Grasslands	105.069
Grasslands	110.414
Grasslands	89.7019
Grasslands	82.7186
Grasslands	88.9377
Grasslands	71.188
Grasslands	87.6856
Grasslands	125.165
Grasslands	117.083
Grasslands	97.2984
Grasslands	106.795
Grasslands	103.386
Grasslands	102.023
Grasslands	105.028
Grasslands	109.552
Grasslands	101.706
Grasslands	102.718
Grasslands	105.457
Forests	95.0742
Forests	88.9529
Forests	37.4177
Forests	46.2503
Forests	218.64
Forests	256.181
Forests	256.455
Forests	647.095
Forests	367.981
Forests	459.77
Forests	384.08
Forests	180.337
Forests	206.142
Forests	48.3992
Forests	134.801
Forests	137.701
Forests	145.951
Forests	123.815
Forests	130.088
Forests	142.519
Forests	119.832
Forests	124.331
Forests	148.839
Forests	130.493
Forests	166.851
Forests	272.745
Forests	232.543
Forests	216.593
Forests	213.598
Forests	231.247
Forests	81.6618
Forests	71.3453
Forests	80.4758
Forests	75.7647
Grasslands	118.4
Grasslands	104.679
Grasslands	118.999
Grasslands	155.778
Grasslands	130.926
Grasslands	222.997
Grasslands	108.73
Grasslands	182.96
Grasslands	115.788
Grasslands	142.199
Grasslands	86.2955
Grasslands	115.115
Grasslands	174.157
Grasslands	87.06
Grasslands	85.9983
Grasslands	126.561
Grasslands	175.442
Grasslands	154.904
Grasslands	117.834
Grasslands	249.137
Grasslands	149.083
Grasslands	138.968
Grasslands	164.383
Grasslands	167.285
Grasslands	105.231
Grasslands	124.626
Grasslands	95.1618
Grasslands	96.2728
Grasslands	76.0955
Grasslands	84.4493
Grasslands	122.286
Grasslands	124.872
Grasslands	102.657
Grasslands	111.07
Grasslands	87.5101
Grasslands	68.1468
Grasslands	145.232
Grasslands	97.9672
Grasslands	110.984
Grasslands	100.828
Grasslands	86.523
Grasslands	89.2977
Grasslands	86.0776
Grasslands	83.0991
Grasslands	75.6076
Grasslands	114.705
Grasslands	63.0934
Grasslands	105.829
Grasslands	90.756
Grasslands	85.187
Grasslands	88.9114
Grasslands	77.0585
Grasslands	82.077
Grasslands	67.45
Grasslands	79.1543
Grasslands	91.7532
Grasslands	114.77
Grasslands	104.307
Grasslands	147.304
Grasslands	100.747
Grasslands	103.562
Grasslands	128.242
Grasslands	135.704
Grasslands	121.232
Grasslands	135.738
Grasslands	112.763
Grasslands	125.325
Grasslands	149.125
Grasslands	137.015
Grasslands	136.507
Grasslands	151.995
Grasslands	91.4036
Grasslands	106.133
Grasslands	96.4361
Grasslands	70.4913
Grasslands	98.8245
Grasslands	63.413
Grasslands	90.4642
Grasslands	81.3176
Grasslands	87.7737
Forests	369.487
Forests	542.931
Forests	308.572
Forests	311.681
Forests	318.493
Forests	218
Forests	149.724
Forests	381.23
Forests	465.141
Forests	487.735
Forests	454.214
Forests	317.059
Forests	324.116
Forests	314.009
Forests	296.695
Forests	240.65
Forests	102.721
Forests	161.91
Forests	176.105
Forests	346.239
Forests	237.784
Forests	228.902
Forests	208.578
Forests	290.091
Forests	268.823
Forests	135.866
Forests	257.376
Forests	547.027
Forests	225.777
Forests	377.764
Grasslands	174.482
Grasslands	191.422
Grasslands	232.193
Grasslands	165.685
Grasslands	293.439
Grasslands	285.431
Grasslands	173.27
Grasslands	289.243
Grasslands	48.9628
Grasslands	108
Grasslands	156.617
Grasslands	44.427
Grasslands	44.2755
Grasslands	47.8476
Grasslands	44.5571
Grasslands	345.167
Grasslands	85.0034
Grasslands	86.2508
Grasslands	94.2184
Grasslands	203.478
Grasslands	64.4532
Grasslands	57.153
Grasslands	209
Grasslands	65.2827
Grasslands	56.7855
Grasslands	59.8117
Grasslands	97.187
Grasslands	73.7607
Grasslands	151.624
Grasslands	110.508
Grasslands	113.638
Grasslands	85.6635
Grasslands	203.506
Grasslands	228.178
Grasslands	158.221
Grasslands	200.276
Grasslands	238.775
Grasslands	246.445
Grasslands	222.185
Grasslands	172.442
Grasslands	67.3339
Grasslands	48.1533
Grasslands	37.2709
Grasslands	40.144
Grasslands	42.9535
Grasslands	61.2847
Grasslands	83.046
Grasslands	70.8222
Grasslands	161.704
Grasslands	287.076
Grasslands	166.516
Grasslands	156.063
Grasslands	149.509
Grasslands	359.864
Grasslands	166.866
Grasslands	113.798
Grasslands	103.263
Grasslands	117.884
Grasslands	96.8964
Grasslands	105.995
Grasslands	116.181
Grasslands	118.641
Grasslands	66.8544
Grasslands	66.1255
Grasslands	69.5127
Grasslands	84.505
Grasslands	77.1523
Grasslands	65.2901
Grasslands	68.8352
Grasslands	90.7658
Grasslands	76.5265
Grasslands	72.9222

## Sheet: Fig 2b
Vegetation	SL_mean
Forests	21.2064
Forests	22.2064
Forests	22.4602
Forests	22.7314
Forests	20.6699
Forests	20.669
Forests	18.2688
Forests	20.7689
Forests	30.5139
Forests	26.7995
Forests	27.5272
Forests	27.7646
Forests	27.8038
Forests	25.7271
Forests	28.3843
Forests	26.9548
Forests	21.1644
Forests	21.926
Forests	20.9819
Forests	21.0956
Forests	23.836
Forests	24.0938
Forests	24.1524
Forests	24.299
Forests	31.1951
Forests	28.4352
Forests	32.829
Forests	26.4598
Forests	21.539
Forests	21.8339
Forests	21.6988
Forests	22.0286
Forests	21.835
Forests	21.7671
Forests	20.5591
Forests	21.3893
Forests	23.1348
Forests	25.1665
Forests	23.55
Forests	22.4118
Forests	29.5657
Forests	32.9492
Forests	26.6276
Forests	26.7491
Grasslands	31.1113
Grasslands	25.5677
Grasslands	34.3955
Grasslands	30.4532
Grasslands	32.1903
Grasslands	23.0272
Grasslands	22.7907
Grasslands	24.3145
Grasslands	26.1806
Grasslands	32.1619
Grasslands	28.8598
Grasslands	30.5896
Grasslands	27.3053
Grasslands	34.1202
Grasslands	29.7103
Grasslands	34.5314
Grasslands	25.1612
Grasslands	28.7728
Grasslands	26.7006
Grasslands	31.3963
Grasslands	24.6852
Grasslands	27.334
Grasslands	25.1027
Grasslands	24.4387
Grasslands	22.9712
Grasslands	27.4509
Grasslands	27.8276
Grasslands	25.4203
Grasslands	30.1014
Grasslands	25.6445
Grasslands	26.8153
Grasslands	24.866
Grasslands	24.9295
Grasslands	26.7116
Grasslands	27.6
Grasslands	24.6865
Grasslands	22.5483
Grasslands	30.3798
Grasslands	25.2639
Grasslands	21.6931
Grasslands	27.9624
Grasslands	25.8489
Grasslands	32.3272
Grasslands	32.8898
Grasslands	28.0297
Grasslands	28.4338
Grasslands	29.4526
Grasslands	27.0686
Grasslands	28.6382
Grasslands	29.7084
Grasslands	26.6074
Grasslands	27.0787
Grasslands	29.0855
Grasslands	34.2643
Grasslands	25.935
Grasslands	28.2617
Grasslands	31.5568
Grasslands	31.6563
Grasslands	31.0909
Grasslands	31.1936
Grasslands	31.7486
Grasslands	31.4684
Grasslands	31.2191
Grasslands	29.5982
Grasslands	30.2407
Grasslands	32.4148
Grasslands	32.3339
Grasslands	30.5385
Grasslands	25.4989
Grasslands	33.486
Grasslands	31.2495
Grasslands	30.385
Grasslands	28.7349
Grasslands	29.7005
Grasslands	29.5538
Grasslands	29.5728
Grasslands	29.1702
Grasslands	29.3997
Grasslands	29.882
Grasslands	29.1904
Forests	36.6953
Forests	37.1412
Forests	40.3019
Forests	40.634
Forests	21.2337
Forests	21.7639
Forests	22.3686
Forests	24.3065
Forests	26.578
Forests	24.2411
Forests	31.1268
Forests	22.7623
Forests	22.6565
Forests	29.4038
Forests	25.0571
Forests	24.3096
Forests	24.8018
Forests	23.9372
Forests	45.1921
Forests	43.693
Forests	46.812
Forests	46.907
Forests	37.7788
Forests	37.4361
Forests	29.4527
Forests	22.3033
Forests	35.6349
Forests	29.925
Forests	37.1175
Forests	27.9224
Forests	37.0096
Forests	37.4592
Forests	36.866
Forests	37.1761
Grasslands	43.5854
Grasslands	44.1592
Grasslands	42.3554
Grasslands	33.5285
Grasslands	39.5287
Grasslands	30.5239
Grasslands	37.0892
Grasslands	34.3307
Grasslands	34.6822
Grasslands	32.5416
Grasslands	29.6814
Grasslands	29.9354
Grasslands	25.7635
Grasslands	33.3582
Grasslands	31.1293
Grasslands	30.2039
Grasslands	31.5303
Grasslands	32.9707
Grasslands	30.7318
Grasslands	24.2908
Grasslands	33.6769
Grasslands	35.8736
Grasslands	35.1938
Grasslands	32.6064
Grasslands	36.7358
Grasslands	41.6744
Grasslands	38.9286
Grasslands	36.248
Grasslands	43.0415
Grasslands	40.4897
Grasslands	40.0686
Grasslands	41.1714
Grasslands	39.9446
Grasslands	38.5914
Grasslands	33.594
Grasslands	35.8054
Grasslands	29.5505
Grasslands	32.3058
Grasslands	32.3788
Grasslands	34.105
Grasslands	44.257
Grasslands	44.4234
Grasslands	45.2476
Grasslands	40.7456
Grasslands	39.2131
Grasslands	34.1892
Grasslands	33.4523
Grasslands	31.5201
Grasslands	36.3962
Grasslands	36.8397
Grasslands	38.3174
Grasslands	36.0479
Grasslands	34.2271
Grasslands	35.5949
Grasslands	37.6937
Grasslands	37.9724
Grasslands	32.2558
Grasslands	32.3368
Grasslands	31.2138
Grasslands	38.8585
Grasslands	33.8768
Grasslands	34.3562
Grasslands	33.001
Grasslands	30.5868
Grasslands	31.2539
Grasslands	25.3839
Grasslands	27.5715
Grasslands	23.4218
Grasslands	25.1457
Grasslands	25.9362
Grasslands	21.1779
Grasslands	29.652
Grasslands	26.0534
Grasslands	27.4265
Grasslands	25.9298
Grasslands	26.2135
Grasslands	26.4786
Grasslands	26.8462
Grasslands	26.3806
Grasslands	27.8512
Forests	24.5043
Forests	20.6934
Forests	24.2705
Forests	26.438
Forests	23.2227
Forests	24.5127
Forests	24.6022
Forests	23.1865
Forests	22.9744
Forests	23.3947
Forests	23.1729
Forests	21.87
Forests	22.2432
Forests	23.0432
Forests	23.3864
Forests	28.8313
Forests	31.7179
Forests	27.5432
Forests	29.2225
Forests	23.8781
Forests	25.4236
Forests	23.2348
Forests	29.6546
Forests	28.6023
Forests	29.1639
Forests	31.8138
Forests	31.0898
Forests	24.0869
Forests	22.7262
Forests	23.2369
Grasslands	25.5037
Grasslands	24.6405
Grasslands	23.5282
Grasslands	25.8004
Grasslands	17.8876
Grasslands	22.9364
Grasslands	36.8951
Grasslands	18.6739
Grasslands	31.5335
Grasslands	28.2666
Grasslands	28.705
Grasslands	31.7586
Grasslands	31.7676
Grasslands	31.5524
Grasslands	31.7477
Grasslands	19.6573
Grasslands	30.016
Grasslands	29.9827
Grasslands	29.6165
Grasslands	24.7689
Grasslands	30.8136
Grasslands	31.205
Grasslands	24.8295
Grasslands	30.7921
Grasslands	32.37
Grasslands	31.4361
Grasslands	24.7798
Grasslands	28.9752
Grasslands	24.9633
Grasslands	23.9956
Grasslands	23.6185
Grasslands	28.4847
Grasslands	24.3072
Grasslands	21.4804
Grasslands	20.0383
Grasslands	21.9787
Grasslands	17.4129
Grasslands	19.7894
Grasslands	22.615
Grasslands	21.0344
Grasslands	26.351
Grasslands	26.6937
Grasslands	27.5468
Grasslands	27.4628
Grasslands	27.3007
Grasslands	25.9545
Grasslands	26.4112
Grasslands	26.3159
Grasslands	28.7224
Grasslands	24.2494
Grasslands	30.4493
Grasslands	26.2497
Grasslands	24.2449
Grasslands	19.2821
Grasslands	22.2872
Grasslands	24.6775
Grasslands	25.6677
Grasslands	22.5272
Grasslands	19.2383
Grasslands	22.2864
Grasslands	24.3499
Grasslands	21.6797
Grasslands	17.846
Grasslands	17.6928
Grasslands	20.6767
Grasslands	21.1063
Grasslands	21.6856
Grasslands	20.8263
Grasslands	21.1734
Grasslands	20.9166
Grasslands	19.5574
Grasslands	21.7595

## Sheet: Fig 2c
Vegetation	SPI_mean
Forests	13.3451
Forests	12.1374
Forests	12.9407
Forests	14.4299
Forests	10.5483
Forests	11.59
Forests	13.5368
Forests	12.1669
Forests	16.066
Forests	19.1523
Forests	12.6816
Forests	23.0696
Forests	19.6621
Forests	33.1437
Forests	19.3931
Forests	17.1038
Forests	9.45443
Forests	5.8744
Forests	9.15445
Forests	6.43018
Forests	28.5782
Forests	29.1036
Forests	29.6996
Forests	22.4773
Forests	5.68398
Forests	5.65168
Forests	6.41805
Forests	3.59706
Forests	12.7367
Forests	13.5862
Forests	15.2192
Forests	14.3914
Forests	11.2527
Forests	9.66984
Forests	11.0302
Forests	12.5522
Forests	16.8449
Forests	15.0686
Forests	17.0993
Forests	15.325
Forests	24.0297
Forests	20.746
Forests	14.189
Forests	26.3267
Grasslands	11.9011
Grasslands	10.3953
Grasslands	14.7391
Grasslands	11.7928
Grasslands	17.183
Grasslands	10.013
Grasslands	8.68636
Grasslands	9.62251
Grasslands	9.75514
Grasslands	17.1736
Grasslands	10.5502
Grasslands	11.4024
Grasslands	8.87717
Grasslands	18.1465
Grasslands	9.61272
Grasslands	16.7495
Grasslands	9.91119
Grasslands	14.3849
Grasslands	9.69478
Grasslands	19.053
Grasslands	5.66531
Grasslands	7.99507
Grasslands	8.01429
Grasslands	9.7916
Grasslands	13.1445
Grasslands	12.496
Grasslands	19.1337
Grasslands	9.98253
Grasslands	13.9085
Grasslands	11.7812
Grasslands	15.1878
Grasslands	8.03671
Grasslands	7.85877
Grasslands	8.16616
Grasslands	9.36909
Grasslands	8.20005
Grasslands	9.76847
Grasslands	11.1201
Grasslands	9.40024
Grasslands	9.89449
Grasslands	12.6052
Grasslands	22.4489
Grasslands	12.7589
Grasslands	15.3232
Grasslands	8.30397
Grasslands	13.2772
Grasslands	9.65146
Grasslands	15.5575
Grasslands	13.8608
Grasslands	12.2487
Grasslands	13.2578
Grasslands	14.6041
Grasslands	15.6777
Grasslands	16.0962
Grasslands	15.1765
Grasslands	14.014
Grasslands	9.34446
Grasslands	10.3732
Grasslands	9.9547
Grasslands	10.3354
Grasslands	10.3757
Grasslands	9.67737
Grasslands	10.2253
Grasslands	8.84444
Grasslands	7.68519
Grasslands	7.91229
Grasslands	8.37895
Grasslands	6.13134
Grasslands	5.94825
Grasslands	13.7076
Grasslands	11.5778
Grasslands	8.7349
Grasslands	8.80608
Grasslands	9.19151
Grasslands	8.92183
Grasslands	9.32205
Grasslands	9.37944
Grasslands	8.79556
Grasslands	9.29054
Grasslands	9.03935
Forests	8.04628
Forests	7.5925
Forests	5.63554
Forests	7.2722
Forests	9.72272
Forests	12.1624
Forests	11.9995
Forests	36.5863
Forests	22.2996
Forests	24.0814
Forests	28.7626
Forests	8.45375
Forests	10.2433
Forests	2.89196
Forests	8.29583
Forests	8.09909
Forests	9.02734
Forests	7.30757
Forests	25.5551
Forests	24.9773
Forests	26.3318
Forests	26.468
Forests	16.6421
Forests	14.2545
Forests	11.5863
Forests	10.4968
Forests	25.5394
Forests	15.4956
Forests	18.4314
Forests	16.3306
Forests	8.51892
Forests	8.56582
Forests	8.75543
Forests	9.36434
Grasslands	20.8409
Grasslands	20.1728
Grasslands	19.8773
Grasslands	16.1637
Grasslands	18.6864
Grasslands	19.1983
Grasslands	16.2621
Grasslands	18.4325
Grasslands	11.3508
Grasslands	13.1645
Grasslands	8.03557
Grasslands	9.16947
Grasslands	11.9452
Grasslands	8.78668
Grasslands	8.03772
Grasslands	10.3907
Grasslands	15.8464
Grasslands	17.1117
Grasslands	12.1439
Grasslands	13.3274
Grasslands	17.0393
Grasslands	19.1816
Grasslands	20.2952
Grasslands	18.0448
Grasslands	13.0412
Grasslands	22.1074
Grasslands	12.9504
Grasslands	11.7146
Grasslands	12.6471
Grasslands	12.7028
Grasslands	21.1929
Grasslands	21.9852
Grasslands	16.5286
Grasslands	16.4213
Grasslands	9.52429
Grasslands	9.05065
Grasslands	12.1397
Grasslands	9.76688
Grasslands	11.4082
Grasslands	11.4872
Grasslands	17.3665
Grasslands	17.8446
Grasslands	17.5622
Grasslands	13.4912
Grasslands	10.752
Grasslands	13.2316
Grasslands	7.49454
Grasslands	10.1397
Grasslands	12.5694
Grasslands	12.1999
Grasslands	13.1244
Grasslands	11.1117
Grasslands	10.4496
Grasslands	9.4091
Grasslands	11.3349
Grasslands	13.0343
Grasslands	12.1926
Grasslands	10.7435
Grasslands	13.7737
Grasslands	13.6196
Grasslands	12.0345
Grasslands	14.3111
Grasslands	14.2953
Grasslands	11.8088
Grasslands	10.3791
Grasslands	4.93961
Grasslands	7.64503
Grasslands	5.94065
Grasslands	6.34687
Grasslands	6.22329
Grasslands	4.41244
Grasslands	5.89209
Grasslands	6.55963
Grasslands	6.99616
Grasslands	4.58052
Grasslands	6.03484
Grasslands	4.17585
Grasslands	6.21792
Grasslands	5.42682
Grasslands	6.09078
Forests	19.319
Forests	21.9308
Forests	15.4704
Forests	16.8466
Forests	19.4747
Forests	13.246
Forests	9.24814
Forests	20.0375
Forests	23.7714
Forests	25.3184
Forests	23.0851
Forests	14.5887
Forests	15.447
Forests	16.3571
Forests	16.2406
Forests	17.3944
Forests	8.5012
Forests	10.5533
Forests	12.0447
Forests	19.907
Forests	16.0558
Forests	12.9185
Forests	14.5153
Forests	18.6
Forests	17.6164
Forests	11.6488
Forests	19.8923
Forests	29.7061
Forests	11.5606
Forests	20.4212
Grasslands	11.0237
Grasslands	10.7454
Grasslands	12.24
Grasslands	10.446
Grasslands	8.31454
Grasslands	14.6461
Grasslands	23.6705
Grasslands	9.12016
Grasslands	4.62272
Grasslands	6.3045
Grasslands	10.5959
Grasslands	4.44396
Grasslands	4.44045
Grasslands	4.51161
Grasslands	4.44152
Grasslands	10.9206
Grasslands	5.605
Grasslands	5.66914
Grasslands	5.82029
Grasslands	8.92313
Grasslands	5.03331
Grasslands	4.81247
Grasslands	9.29086
Grasslands	5.06347
Grasslands	5.64192
Grasslands	6.08545
Grasslands	5.71177
Grasslands	6.14047
Grasslands	7.86668
Grasslands	5.42054
Grasslands	5.96493
Grasslands	6.98107
Grasslands	9.69649
Grasslands	9.1116
Grasslands	5.3933
Grasslands	7.96302
Grasslands	6.43647
Grasslands	9.10418
Grasslands	10.1046
Grasslands	6.71867
Grasslands	3.39501
Grasslands	2.80724
Grasslands	2.70801
Grasslands	2.96588
Grasslands	2.96322
Grasslands	3.64151
Grasslands	5.4816
Grasslands	4.53403
Grasslands	12.2297
Grasslands	11.4627
Grasslands	13.6877
Grasslands	9.48365
Grasslands	8.0183
Grasslands	7.65699
Grasslands	6.27685
Grasslands	4.6135
Grasslands	7.07765
Grasslands	6.27771
Grasslands	4.43878
Grasslands	5.99908
Grasslands	7.25938
Grasslands	5.72417
Grasslands	3.35691
Grasslands	3.77289
Grasslands	2.8281
Grasslands	3.89736
Grasslands	3.77677
Grasslands	2.92343
Grasslands	3.07269
Grasslands	4.27362
Grasslands	2.91809
Grasslands	3.63584

## Sheet: Fig 2d
Vegetation	SD_var
Forests	34736.8
Forests	31957.4
Forests	34171.5
Forests	46212.6
Forests	27849.4
Forests	46728.3
Forests	61918
Forests	47551
Forests	25675.5
Forests	25867.7
Forests	36210.5
Forests	83833.6
Forests	46059.5
Forests	22636
Forests	52084.5
Forests	35138.5
Forests	25896.1
Forests	7029.32
Forests	18305.4
Forests	5203.88
Forests	32347.6
Forests	37247.3
Forests	39618.6
Forests	67759.7
Forests	4408.11
Forests	5142.75
Forests	7566.94
Forests	7326.97
Forests	18237.4
Forests	17861.9
Forests	11155.7
Forests	14749.4
Forests	62143.4
Forests	10040.4
Forests	19943.8
Forests	35850.1
Forests	38446.8
Forests	34249.1
Forests	43431
Forests	12379.2
Forests	22902.6
Forests	21077.2
Forests	29680.9
Forests	9430.4
Grasslands	2157.71
Grasslands	6525.64
Grasslands	3980.06
Grasslands	3688.76
Grasslands	10868.6
Grasslands	5781.13
Grasslands	3461.47
Grasslands	2109.67
Grasslands	10747.6
Grasslands	4140.51
Grasslands	2646.85
Grasslands	3622.19
Grasslands	2651.07
Grasslands	4701.44
Grasslands	935.662
Grasslands	4917.85
Grasslands	15225.5
Grasslands	2281.24
Grasslands	14184.8
Grasslands	3059.05
Grasslands	2356.08
Grasslands	4096.38
Grasslands	1066.43
Grasslands	2216.31
Grasslands	13830.3
Grasslands	13959.8
Grasslands	29717.3
Grasslands	13089.6
Grasslands	9312.42
Grasslands	19810.1
Grasslands	27137.1
Grasslands	28914.3
Grasslands	19857.4
Grasslands	5232.2
Grasslands	6445.12
Grasslands	9343.51
Grasslands	8757.98
Grasslands	2314.28
Grasslands	4196.55
Grasslands	13967
Grasslands	3032.68
Grasslands	97957.5
Grasslands	4381.25
Grasslands	3002.01
Grasslands	9459.93
Grasslands	14896.4
Grasslands	8009.17
Grasslands	18408.6
Grasslands	8763.81
Grasslands	4247.64
Grasslands	4176.55
Grasslands	7099.35
Grasslands	10949.1
Grasslands	9813.41
Grasslands	9508.51
Grasslands	11522.5
Grasslands	2013.21
Grasslands	446.334
Grasslands	133.554
Grasslands	403.027
Grasslands	467.821
Grasslands	694.727
Grasslands	386.881
Grasslands	1807.68
Grasslands	1646.9
Grasslands	1767.41
Grasslands	2690.41
Grasslands	966.456
Grasslands	290.452
Grasslands	2886.87
Grasslands	2165.05
Grasslands	325.917
Grasslands	173.108
Grasslands	21.475
Grasslands	101.34
Grasslands	48.3045
Grasslands	243.609
Grasslands	18.579
Grasslands	174.228
Grasslands	589.947
Forests	13091
Forests	13735.5
Forests	623.322
Forests	1713.16
Forests	10474.7
Forests	10523
Forests	21302.5
Forests	93356.6
Forests	68120.2
Forests	95174.1
Forests	95516.8
Forests	19782.3
Forests	27167.7
Forests	8839.05
Forests	6407.26
Forests	6085.34
Forests	7542.58
Forests	4660.1
Forests	3349.58
Forests	6791.13
Forests	1517.31
Forests	1853.34
Forests	25121.5
Forests	20196.8
Forests	27815.1
Forests	35512.6
Forests	16181.9
Forests	11268.8
Forests	21551.1
Forests	6112.97
Forests	6161.72
Forests	2946.07
Forests	4771.66
Forests	2453.05
Grasslands	3604.67
Grasslands	1687.95
Grasslands	4926.41
Grasslands	11321
Grasslands	4843.95
Grasslands	10026.7
Grasslands	2506.06
Grasslands	11259.5
Grasslands	11036.4
Grasslands	10270.6
Grasslands	1820.37
Grasslands	7476.99
Grasslands	13414.3
Grasslands	2558.55
Grasslands	1550.33
Grasslands	5898.95
Grasslands	10754.1
Grasslands	7537.41
Grasslands	4813.67
Grasslands	12292.1
Grasslands	8045.6
Grasslands	3030.37
Grasslands	3924.05
Grasslands	3508.86
Grasslands	1873.06
Grasslands	460.006
Grasslands	1451.4
Grasslands	1444
Grasslands	1328.69
Grasslands	1522.82
Grasslands	326.357
Grasslands	237.211
Grasslands	528.661
Grasslands	1236.14
Grasslands	1555.43
Grasslands	1426.95
Grasslands	1622.56
Grasslands	1785.16
Grasslands	1074.8
Grasslands	1516.05
Grasslands	501.467
Grasslands	485.414
Grasslands	396.144
Grasslands	1491.83
Grasslands	1465.47
Grasslands	854.998
Grasslands	758.974
Grasslands	2217.8
Grasslands	1227.91
Grasslands	1337.56
Grasslands	1554.58
Grasslands	813.455
Grasslands	1064.85
Grasslands	984.296
Grasslands	1428.08
Grasslands	1826.09
Grasslands	2816.06
Grasslands	3503.96
Grasslands	3099.35
Grasslands	3063.71
Grasslands	2882.91
Grasslands	1999.19
Grasslands	1005.13
Grasslands	2574.96
Grasslands	10157.6
Grasslands	8940.14
Grasslands	6925.71
Grasslands	10328.1
Grasslands	9758.48
Grasslands	10577.3
Grasslands	11250.6
Grasslands	6472.92
Grasslands	6136.97
Grasslands	2733.87
Grasslands	2748.39
Grasslands	6030.83
Grasslands	3095
Grasslands	2737.08
Grasslands	2675.33
Grasslands	3955.39
Forests	26306.6
Forests	30574.2
Forests	31989
Forests	37687.4
Forests	47744.4
Forests	23901.6
Forests	15860
Forests	41645.2
Forests	55059.9
Forests	53373.4
Forests	59748.4
Forests	15596.8
Forests	15429.8
Forests	13733.6
Forests	12107
Forests	39886.9
Forests	9682.92
Forests	21845.3
Forests	34942.6
Forests	55245
Forests	27762.5
Forests	33482.9
Forests	43646.6
Forests	60969.9
Forests	61342.1
Forests	22125.8
Forests	98078.4
Forests	193028
Forests	31956.3
Forests	163104
Grasslands	5522.33
Grasslands	8996.23
Grasslands	8162.52
Grasslands	4329.67
Grasslands	12462.9
Grasslands	3159.1
Grasslands	645.952
Grasslands	10397.6
Grasslands	1183.63
Grasslands	12119.1
Grasslands	21974.4
Grasslands	178.94
Grasslands	135.175
Grasslands	1135.65
Grasslands	242.38
Grasslands	32074.4
Grasslands	10142.7
Grasslands	10305.5
Grasslands	12117
Grasslands	20096.3
Grasslands	5191.68
Grasslands	3576.89
Grasslands	20140.2
Grasslands	5528.63
Grasslands	2085.37
Grasslands	1936.66
Grasslands	1779.48
Grasslands	1940.23
Grasslands	7276.62
Grasslands	7210.34
Grasslands	9627.19
Grasslands	1786
Grasslands	11517.3
Grasslands	7838.49
Grasslands	11322.9
Grasslands	9300.76
Grasslands	8579.21
Grasslands	4090.13
Grasslands	8178.49
Grasslands	11813.3
Grasslands	10693.7
Grasslands	3389.67
Grasslands	1379.16
Grasslands	1885.9
Grasslands	2135.77
Grasslands	2675.99
Grasslands	2618.06
Grasslands	2625.71
Grasslands	5237.39
Grasslands	44156.2
Grasslands	5860.01
Grasslands	9543.51
Grasslands	6741.81
Grasslands	73285.6
Grasslands	15110.4
Grasslands	13137.5
Grasslands	137.187
Grasslands	219.684
Grasslands	1467.15
Grasslands	330.605
Grasslands	227.694
Grasslands	281.161
Grasslands	831.496
Grasslands	1093.54
Grasslands	864.611
Grasslands	1498.68
Grasslands	683.836
Grasslands	129.825
Grasslands	480.618
Grasslands	2104.62
Grasslands	1187.44
Grasslands	640.832

## Sheet: Fig 2e
Vegetation	SL_var
Forests	19.1606
Forests	19.2595
Forests	21.7176
Forests	19.5317
Forests	23.286
Forests	26.4122
Forests	29.1067
Forests	20.9529
Forests	213.129
Forests	124.672
Forests	110.533
Forests	144.05
Forests	20.9019
Forests	11.0498
Forests	51.4912
Forests	29.3047
Forests	2.06928
Forests	5.00017
Forests	10.9998
Forests	3.41722
Forests	41.2814
Forests	11.9829
Forests	10.915
Forests	15.4865
Forests	132.523
Forests	135.938
Forests	105.967
Forests	17.7631
Forests	36.0209
Forests	31.0652
Forests	24.8493
Forests	32.0246
Forests	29.2472
Forests	25.1636
Forests	23.3354
Forests	23.3549
Forests	32.3292
Forests	171.059
Forests	48.1945
Forests	26.9642
Forests	40.8794
Forests	45.5988
Forests	31.1889
Forests	16.3733
Grasslands	68.2463
Grasslands	51.6114
Grasslands	104.376
Grasslands	19.7396
Grasslands	36.3724
Grasslands	56.4708
Grasslands	52.5499
Grasslands	64.0285
Grasslands	36.176
Grasslands	95.0047
Grasslands	38.7458
Grasslands	51.9533
Grasslands	24.8561
Grasslands	62.4638
Grasslands	13.5506
Grasslands	53.3816
Grasslands	24.7211
Grasslands	15.5086
Grasslands	33.3102
Grasslands	15.0949
Grasslands	17.2513
Grasslands	25.3077
Grasslands	24.235
Grasslands	29.2939
Grasslands	35.2714
Grasslands	63.3649
Grasslands	45.3646
Grasslands	74.4864
Grasslands	27.6079
Grasslands	81.373
Grasslands	38.3165
Grasslands	24.9088
Grasslands	21.5164
Grasslands	32.1952
Grasslands	27.1346
Grasslands	16.287
Grasslands	15.4452
Grasslands	38.519
Grasslands	20.8235
Grasslands	8.97346
Grasslands	2.24073
Grasslands	34.697
Grasslands	20.8763
Grasslands	6.2561
Grasslands	14.7802
Grasslands	15.1242
Grasslands	28.4722
Grasslands	12.4426
Grasslands	40.1049
Grasslands	30.3743
Grasslands	17.0067
Grasslands	89.2693
Grasslands	83.1589
Grasslands	63.421
Grasslands	41.0803
Grasslands	79.9536
Grasslands	17.891
Grasslands	17.0811
Grasslands	1.49173
Grasslands	5.82525
Grasslands	2.56416
Grasslands	7.16598
Grasslands	9.01848
Grasslands	48.6958
Grasslands	88.9401
Grasslands	65.8631
Grasslands	91.8522
Grasslands	23.1101
Grasslands	35.4152
Grasslands	57.1991
Grasslands	12.1214
Grasslands	126.357
Grasslands	2.41867
Grasslands	3.43692
Grasslands	1.72976
Grasslands	5.85704
Grasslands	3.24779
Grasslands	0.936908
Grasslands	5.36203
Grasslands	10.7006
Forests	63.8705
Forests	57.7266
Forests	8.90678
Forests	30.0418
Forests	10.6137
Forests	17.522
Forests	45.3253
Forests	32.2928
Forests	80.913
Forests	43.942
Forests	90.0491
Forests	65.7289
Forests	42.7038
Forests	35.5069
Forests	27.4601
Forests	24.0145
Forests	43.6026
Forests	7.05701
Forests	105.475
Forests	122.144
Forests	71.5816
Forests	75.4821
Forests	219.387
Forests	263.83
Forests	106.381
Forests	73.1215
Forests	272.93
Forests	187.383
Forests	442.004
Forests	127.929
Forests	38.9485
Forests	24.4563
Forests	35.476
Forests	19.4383
Grasslands	31.3231
Grasslands	34.4175
Grasslands	62.7545
Grasslands	86.5587
Grasslands	77.7406
Grasslands	52.5422
Grasslands	120.265
Grasslands	60.0878
Grasslands	131.137
Grasslands	60.8624
Grasslands	86.3188
Grasslands	138.169
Grasslands	75.1768
Grasslands	57.6974
Grasslands	29.0858
Grasslands	56.3214
Grasslands	86.5899
Grasslands	85.5003
Grasslands	79.5109
Grasslands	64.8504
Grasslands	84.5869
Grasslands	50.9682
Grasslands	64.0889
Grasslands	61.1064
Grasslands	49.371
Grasslands	57.1377
Grasslands	65.3177
Grasslands	50.0656
Grasslands	69.8261
Grasslands	71.7354
Grasslands	83.1464
Grasslands	63.375
Grasslands	45.8821
Grasslands	125.294
Grasslands	22.6781
Grasslands	22.6731
Grasslands	48.995
Grasslands	65.717
Grasslands	35.383
Grasslands	40.5799
Grasslands	110.964
Grasslands	108.783
Grasslands	88.7442
Grasslands	85.0835
Grasslands	100.461
Grasslands	68.8935
Grasslands	154.337
Grasslands	86.7594
Grasslands	65.651
Grasslands	67.9272
Grasslands	87.501
Grasslands	93.0021
Grasslands	77.4196
Grasslands	61.2748
Grasslands	36.2249
Grasslands	46.7036
Grasslands	44.997
Grasslands	21.6979
Grasslands	30.535
Grasslands	56.0253
Grasslands	32.224
Grasslands	76.2782
Grasslands	100.313
Grasslands	44.5193
Grasslands	68.1275
Grasslands	63.673
Grasslands	64.8325
Grasslands	70.319
Grasslands	77.1939
Grasslands	96.226
Grasslands	52.0608
Grasslands	74.7825
Grasslands	23.5236
Grasslands	25.0589
Grasslands	17.4539
Grasslands	35.6788
Grasslands	36.0505
Grasslands	27.3634
Grasslands	26.7502
Grasslands	51.6804
Forests	91.9439
Forests	12.0044
Forests	52.3413
Forests	68.6184
Forests	19.4663
Forests	48.9092
Forests	70.121
Forests	26.9141
Forests	17.1119
Forests	10.3507
Forests	11.2074
Forests	19.0856
Forests	33.7027
Forests	33.4466
Forests	26.202
Forests	40.5014
Forests	31.9903
Forests	41.1843
Forests	46.8635
Forests	30.1972
Forests	25.6344
Forests	27.5559
Forests	18.9239
Forests	20.119
Forests	20.4649
Forests	8.33296
Forests	68.2655
Forests	26.5464
Forests	13.0193
Forests	31.3162
Grasslands	32.119
Grasslands	27.0895
Grasslands	14.3239
Grasslands	10.6661
Grasslands	35.7011
Grasslands	8.28884
Grasslands	15.2933
Grasslands	34.9473
Grasslands	2.80692
Grasslands	28.1905
Grasslands	29.2061
Grasslands	0.371293
Grasslands	0.259317
Grasslands	2.9727
Grasslands	0.550552
Grasslands	36.4779
Grasslands	18.9071
Grasslands	19.3933
Grasslands	22.6323
Grasslands	40.0539
Grasslands	10.7924
Grasslands	7.14626
Grasslands	37.7488
Grasslands	10.9314
Grasslands	5.88785
Grasslands	17.3328
Grasslands	44.8428
Grasslands	32.2795
Grasslands	71.4408
Grasslands	49.4448
Grasslands	25.6266
Grasslands	31.3667
Grasslands	73.3644
Grasslands	63.7274
Grasslands	23.8918
Grasslands	67.7591
Grasslands	21.0402
Grasslands	54.5687
Grasslands	71.8717
Grasslands	36.8153
Grasslands	13.9031
Grasslands	12.7389
Grasslands	1.09188
Grasslands	4.2447
Grasslands	2.37696
Grasslands	10.874
Grasslands	1.62137
Grasslands	4.95154
Grasslands	75.3612
Grasslands	103.025
Grasslands	75.9003
Grasslands	70.9246
Grasslands	59.7968
Grasslands	84.3439
Grasslands	55.689
Grasslands	40.9443
Grasslands	17.4346
Grasslands	21.7963
Grasslands	29.3537
Grasslands	46.6128
Grasslands	27.4428
Grasslands	10.9609
Grasslands	52.7083
Grasslands	70.583
Grasslands	2.98176
Grasslands	12.7287
Grasslands	4.87476
Grasslands	4.72588
Grasslands	1.41701
Grasslands	25.9678
Grasslands	9.19235
Grasslands	9.73497

## Sheet: Fig 2f
Vegetation	SPI_var
Forests	115.157
Forests	94.8344
Forests	100.12
Forests	133.248
Forests	43.6991
Forests	80.8332
Forests	87.0801
Forests	80.5878
Forests	94.3516
Forests	171.728
Forests	96.1055
Forests	210.789
Forests	193.417
Forests	114.957
Forests	216.138
Forests	151.029
Forests	47.6564
Forests	7.96441
Forests	20.5134
Forests	11.617
Forests	127.532
Forests	108.399
Forests	117.318
Forests	204.694
Forests	5.3708
Forests	3.89603
Forests	12.2092
Forests	16.2345
Forests	60.1988
Forests	36.6308
Forests	59.6575
Forests	51.3036
Forests	24.8391
Forests	25.4298
Forests	33.2813
Forests	36.3805
Forests	163.851
Forests	98.9452
Forests	149.701
Forests	52.7893
Forests	56.647
Forests	41.2275
Forests	135.721
Forests	52.9133
Grasslands	19.6737
Grasslands	11.3178
Grasslands	37.5692
Grasslands	9.91122
Grasslands	66.5958
Grasslands	43.5109
Grasslands	19.9261
Grasslands	19.7751
Grasslands	81.1846
Grasslands	83.6456
Grasslands	21.8862
Grasslands	95.0316
Grasslands	9.13501
Grasslands	68.6533
Grasslands	11.2301
Grasslands	95.475
Grasslands	14.2648
Grasslands	50.9186
Grasslands	11.8121
Grasslands	58.9131
Grasslands	8.05635
Grasslands	23.6278
Grasslands	4.81163
Grasslands	58.3274
Grasslands	27.6641
Grasslands	13.2976
Grasslands	50.7988
Grasslands	6.64582
Grasslands	14.908
Grasslands	11.1192
Grasslands	50.085
Grasslands	67.5611
Grasslands	34.3048
Grasslands	8.64896
Grasslands	25.1656
Grasslands	38.5057
Grasslands	18.6012
Grasslands	9.32723
Grasslands	14.2445
Grasslands	42.3412
Grasslands	10.7092
Grasslands	124.52
Grasslands	15.2806
Grasslands	32.8757
Grasslands	52.183
Grasslands	53.9365
Grasslands	40.7725
Grasslands	66.0867
Grasslands	25.7959
Grasslands	22.6736
Grasslands	19.5167
Grasslands	19.7818
Grasslands	19.2638
Grasslands	11.6
Grasslands	40.0579
Grasslands	34.7006
Grasslands	17.6096
Grasslands	6.10784
Grasslands	2.43609
Grasslands	5.34791
Grasslands	6.42159
Grasslands	5.89686
Grasslands	7.29636
Grasslands	11.8312
Grasslands	20.3072
Grasslands	15.7157
Grasslands	20.2458
Grasslands	3.55468
Grasslands	10.5179
Grasslands	37.7154
Grasslands	30.1309
Grasslands	18.8205
Grasslands	1.66815
Grasslands	2.80709
Grasslands	1.26766
Grasslands	5.22464
Grasslands	3.83152
Grasslands	0.354143
Grasslands	5.2157
Grasslands	8.07463
Forests	26.6631
Forests	24.6342
Forests	0.931176
Forests	39.1155
Forests	22.0849
Forests	25.1765
Forests	45.4431
Forests	275.062
Forests	178.821
Forests	198.152
Forests	178.033
Forests	58.3337
Forests	59.0426
Forests	27.4178
Forests	27.3044
Forests	27.4236
Forests	41.0976
Forests	22.72
Forests	60.9495
Forests	66.0735
Forests	51.3514
Forests	40.7394
Forests	120.903
Forests	108.63
Forests	116.861
Forests	91.8855
Forests	217.727
Forests	53.4219
Forests	80.4118
Forests	61.8713
Forests	21.5496
Forests	11.0822
Forests	15.5258
Forests	10.1305
Grasslands	4.79077
Grasslands	14.9187
Grasslands	21.8064
Grasslands	54.4932
Grasslands	21.5625
Grasslands	31.3214
Grasslands	63.7561
Grasslands	21.5981
Grasslands	42.2414
Grasslands	36.3162
Grasslands	21.8462
Grasslands	36.6278
Grasslands	68.2019
Grasslands	11.9573
Grasslands	11.2452
Grasslands	45.4278
Grasslands	88.5645
Grasslands	110.678
Grasslands	106.075
Grasslands	49.442
Grasslands	116.284
Grasslands	102.721
Grasslands	80.4421
Grasslands	75.0594
Grasslands	11.3733
Grasslands	66.5477
Grasslands	6.41423
Grasslands	10.8243
Grasslands	7.19628
Grasslands	19.3793
Grasslands	94.1981
Grasslands	75.0274
Grasslands	29.0273
Grasslands	69.5535
Grasslands	20.1251
Grasslands	37.3293
Grasslands	14.9631
Grasslands	31.0044
Grasslands	19.1154
Grasslands	27.3242
Grasslands	45.035
Grasslands	39.435
Grasslands	25.0879
Grasslands	41.7645
Grasslands	32.1842
Grasslands	15.1818
Grasslands	45.708
Grasslands	24.916
Grasslands	31.5624
Grasslands	33.714
Grasslands	24.1282
Grasslands	34.0441
Grasslands	30.2505
Grasslands	33.6399
Grasslands	26.7436
Grasslands	23.8063
Grasslands	43.2763
Grasslands	37.7344
Grasslands	29.5446
Grasslands	31.0977
Grasslands	44.8321
Grasslands	29.6202
Grasslands	32.1136
Grasslands	40.5967
Grasslands	25.3741
Grasslands	4.84844
Grasslands	11.4554
Grasslands	14.0366
Grasslands	12.87
Grasslands	12.7166
Grasslands	3.2886
Grasslands	4.64847
Grasslands	10.2538
Grasslands	8.96137
Grasslands	7.9031
Grasslands	9.94378
Grasslands	6.64677
Grasslands	8.01117
Grasslands	7.913
Grasslands	8.22991
Forests	62.4456
Forests	42.2838
Forests	43.4898
Forests	76.3843
Forests	223.413
Forests	90.1514
Forests	51.5305
Forests	165.328
Forests	164.431
Forests	125.933
Forests	138.696
Forests	36.4652
Forests	62.3394
Forests	69.7736
Forests	64.1334
Forests	182.316
Forests	22.7598
Forests	61.3106
Forests	98.6123
Forests	164.264
Forests	104.536
Forests	122.063
Forests	98.5331
Forests	137.792
Forests	137.075
Forests	50.2268
Forests	265.663
Forests	639.61
Forests	104.497
Forests	541.152
Grasslands	22.3889
Grasslands	19.9375
Grasslands	15.1189
Grasslands	6.60297
Grasslands	11.3083
Grasslands	5.43805
Grasslands	13.6462
Grasslands	13.4622
Grasslands	2.55391
Grasslands	11.9834
Grasslands	90.9397
Grasslands	0.142895
Grasslands	0.109609
Grasslands	0.492471
Grasslands	0.116553
Grasslands	21.8165
Grasslands	8.4442
Grasslands	9.10713
Grasslands	9.3445
Grasslands	17.3853
Grasslands	4.83675
Grasslands	3.2066
Grasslands	18.0928
Grasslands	5.30877
Grasslands	12.3572
Grasslands	21.1565
Grasslands	13.3573
Grasslands	17.4711
Grasslands	15.4663
Grasslands	15.4495
Grasslands	19.9536
Grasslands	16.3969
Grasslands	24.3933
Grasslands	16.6257
Grasslands	13.563
Grasslands	12.9561
Grasslands	7.19554
Grasslands	23.3714
Grasslands	29.0772
Grasslands	21.4068
Grasslands	16.3393
Grasslands	9.48107
Grasslands	6.70097
Grasslands	13.0425
Grasslands	8.05638
Grasslands	9.39685
Grasslands	10.1685
Grasslands	9.76344
Grasslands	25.5427
Grasslands	19.1806
Grasslands	17.1082
Grasslands	31.7746
Grasslands	22.5892
Grasslands	16.4448
Grasslands	25.5987
Grasslands	8.92943
Grasslands	7.61884
Grasslands	6.9886
Grasslands	9.35749
Grasslands	12.1194
Grasslands	10.1557
Grasslands	2.97428
Grasslands	15.95
Grasslands	27.076
Grasslands	0.0835348
Grasslands	8.07751
Grasslands	4.6386
Grasslands	2.69922
Grasslands	0.863393
Grasslands	15.5988
Grasslands	3.90056
Grasslands	6.91073

## Sheet: Fig 2g
Vegetation	SD_skew
Forests	1.40967
Forests	1.95578
Forests	1.53199
Forests	1.19856
Forests	1.59959
Forests	1.22419
Forests	0.160709
Forests	1.25344
Forests	0.763848
Forests	-0.0797014
Forests	2.03874
Forests	0.323026
Forests	0.319691
Forests	-1.73993
Forests	0.453822
Forests	0.346315
Forests	1.19787
Forests	1.61662
Forests	1.28096
Forests	2.02688
Forests	-1.80739
Forests	-1.18301
Forests	-1.24907
Forests	-0.27295
Forests	0.570734
Forests	0.17618
Forests	1.77305
Forests	2.129
Forests	0.929377
Forests	0.439086
Forests	-0.346653
Forests	-0.119683
Forests	2.87091
Forests	1.77667
Forests	1.62332
Forests	1.09958
Forests	0.126463
Forests	0.906711
Forests	0.677972
Forests	-0.594892
Forests	0.17703
Forests	1.11123
Forests	0.660878
Forests	-1.72589
Grasslands	1.46285
Grasslands	0.987527
Grasslands	5.94296
Grasslands	2.83334
Grasslands	2.77344
Grasslands	2.91547
Grasslands	1.89364
Grasslands	0.12991
Grasslands	1.51431
Grasslands	0.632463
Grasslands	2.23767
Grasslands	0.766079
Grasslands	1.50884
Grasslands	4.57626
Grasslands	1.41101
Grasslands	0.407991
Grasslands	0.759571
Grasslands	-0.0819368
Grasslands	0.708034
Grasslands	-1.88032
Grasslands	-0.0213564
Grasslands	0.197786
Grasslands	-1.00889
Grasslands	-0.710255
Grasslands	0.0975508
Grasslands	0.190331
Grasslands	-0.25921
Grasslands	0.812676
Grasslands	1.28734
Grasslands	0.166173
Grasslands	0.395725
Grasslands	0.973315
Grasslands	1.50265
Grasslands	0.226283
Grasslands	0.590177
Grasslands	0.527989
Grasslands	1.66618
Grasslands	1.21321
Grasslands	0.902264
Grasslands	0.738736
Grasslands	2.34177
Grasslands	-0.245872
Grasslands	2.24703
Grasslands	0.333339
Grasslands	1.69974
Grasslands	0.545113
Grasslands	1.77202
Grasslands	-0.319075
Grasslands	0.601263
Grasslands	1.75496
Grasslands	1.31583
Grasslands	-1.10143
Grasslands	-0.630357
Grasslands	0.48337
Grasslands	-0.507227
Grasslands	0.00157317
Grasslands	0.125554
Grasslands	-0.0554379
Grasslands	0.37528
Grasslands	-0.906793
Grasslands	-1.1805
Grasslands	-0.862611
Grasslands	-0.693923
Grasslands	-0.40604
Grasslands	0.247337
Grasslands	0.460289
Grasslands	1.57724
Grasslands	0.729923
Grasslands	2.87567
Grasslands	-0.393537
Grasslands	0.028628
Grasslands	-2.01314
Grasslands	3.73499
Grasslands	4.82834
Grasslands	-0.0372661
Grasslands	0.790494
Grasslands	1.56813
Grasslands	-9.30953
Grasslands	1.23779
Grasslands	2.4255
Forests	1.43668
Forests	1.78991
Forests	5.5179
Forests	3.60962
Forests	0.81892
Forests	0.481392
Forests	0.600141
Forests	-0.28032
Forests	1.19493
Forests	0.807669
Forests	0.988968
Forests	2.20339
Forests	1.75435
Forests	1.81436
Forests	1.48531
Forests	1.24417
Forests	1.22526
Forests	1.38981
Forests	4.56078
Forests	2.67889
Forests	5.20175
Forests	4.54031
Forests	1.72184
Forests	2.02199
Forests	1.26402
Forests	0.02332
Forests	0.927186
Forests	0.156894
Forests	0.642366
Forests	-0.690471
Forests	1.40908
Forests	2.14733
Forests	1.65048
Forests	2.87755
Grasslands	3.42352
Grasslands	5.39126
Grasslands	2.80721
Grasslands	1.13957
Grasslands	1.94125
Grasslands	-0.00338137
Grasslands	3.94703
Grasslands	0.82256
Grasslands	1.61379
Grasslands	1.18931
Grasslands	3.87274
Grasslands	1.85418
Grasslands	0.567754
Grasslands	3.16778
Grasslands	4.61763
Grasslands	1.27821
Grasslands	0.569216
Grasslands	1.00896
Grasslands	0.976035
Grasslands	-0.619067
Grasslands	0.864939
Grasslands	-0.379044
Grasslands	0.752421
Grasslands	-0.153772
Grasslands	0.36091
Grasslands	-3.06562
Grasslands	-0.268927
Grasslands	-0.338711
Grasslands	0.774977
Grasslands	0.238014
Grasslands	-2.29637
Grasslands	-4.35686
Grasslands	-0.902714
Grasslands	0.142168
Grasslands	-0.0801395
Grasslands	0.528894
Grasslands	0.0634955
Grasslands	-0.0519869
Grasslands	-0.875428
Grasslands	-0.0702492
Grasslands	0.651905
Grasslands	0.342555
Grasslands	1.18486
Grasslands	0.129486
Grasslands	-0.0797753
Grasslands	1.33751
Grasslands	0.354074
Grasslands	0.0633157
Grasslands	0.316372
Grasslands	0.634181
Grasslands	1.74357
Grasslands	0.807167
Grasslands	0.351715
Grasslands	1.30988
Grasslands	0.952086
Grasslands	2.59481
Grasslands	0.105828
Grasslands	0.639092
Grasslands	-0.801325
Grasslands	0.565352
Grasslands	0.497303
Grasslands	-0.341188
Grasslands	-0.191705
Grasslands	0.0902548
Grasslands	0.638302
Grasslands	0.800115
Grasslands	0.886494
Grasslands	0.111688
Grasslands	0.447247
Grasslands	0.304581
Grasslands	-0.0638477
Grasslands	1.49506
Grasslands	1.69118
Grasslands	1.82077
Grasslands	2.66974
Grasslands	1.67992
Grasslands	3.58304
Grasslands	1.64037
Grasslands	1.95407
Grasslands	2.09972
Forests	-0.0633521
Forests	-1.61267
Forests	0.496719
Forests	0.115344
Forests	0.007772
Forests	1.74299
Forests	3.22362
Forests	0.0532863
Forests	-0.782902
Forests	-0.858062
Forests	-0.607529
Forests	2.02948
Forests	1.28336
Forests	1.82554
Forests	2.68105
Forests	0.712755
Forests	3.23495
Forests	2.14426
Forests	1.49603
Forests	0.756007
Forests	2.08997
Forests	1.86188
Forests	1.26615
Forests	0.433185
Forests	0.570395
Forests	2.74669
Forests	2.25385
Forests	0.322029
Forests	4.21602
Forests	1.1776
Grasslands	0.701346
Grasslands	0.475955
Grasslands	-0.154574
Grasslands	1.00562
Grasslands	-0.895897
Grasslands	-2.2474
Grasslands	4.46096
Grasslands	-0.449964
Grasslands	3.25228
Grasslands	1.88559
Grasslands	0.968834
Grasslands	1.62856
Grasslands	1.58488
Grasslands	2.43685
Grasslands	1.56355
Grasslands	-0.0981439
Grasslands	2.07332
Grasslands	2.01257
Grasslands	1.74232
Grasslands	-0.173576
Grasslands	3.39021
Grasslands	4.33135
Grasslands	-0.259276
Grasslands	3.28626
Grasslands	3.41948
Grasslands	0.697692
Grasslands	-0.63497
Grasslands	0.163887
Grasslands	0.508882
Grasslands	0.935374
Grasslands	1.54658
Grasslands	0.707511
Grasslands	-0.225928
Grasslands	-0.563893
Grasslands	0.344813
Grasslands	-0.3031
Grasslands	-1.20294
Grasslands	-1.13551
Grasslands	-0.45809
Grasslands	0.21516
Grasslands	2.35866
Grasslands	1.891
Grasslands	2.16558
Grasslands	2.14043
Grasslands	2.46548
Grasslands	0.712599
Grasslands	-0.351934
Grasslands	0.157694
Grasslands	1.01782
Grasslands	0.841669
Grasslands	1.75501
Grasslands	0.741309
Grasslands	1.29447
Grasslands	0.073271
Grasslands	0.00910642
Grasslands	1.04441
Grasslands	0.19412
Grasslands	-2.69755
Grasslands	-0.843454
Grasslands	-0.452575
Grasslands	-2.56594
Grasslands	-3.73995
Grasslands	0.833964
Grasslands	1.08422
Grasslands	3.96471
Grasslands	1.71422
Grasslands	1.80081
Grasslands	7.14288
Grasslands	3.88343
Grasslands	1.40972
Grasslands	2.91292
Grasslands	3.63641

## Sheet: Fig 2h
Vegetation	SL_skew
Forests	1.00075
Forests	0.907313
Forests	0.67734
Forests	0.402307
Forests	1.76388
Forests	2.80419
Forests	0.443963
Forests	2.14278
Forests	1.30639
Forests	1.9032
Forests	2.6437
Forests	2.16077
Forests	0.0935872
Forests	1.72967
Forests	0.971334
Forests	-0.142953
Forests	4.45083
Forests	1.76906
Forests	-0.580766
Forests	-0.61151
Forests	2.30457
Forests	1.16095
Forests	2.43008
Forests	3.29742
Forests	-0.491356
Forests	0.00218227
Forests	-0.566452
Forests	-1.30186
Forests	1.35378
Forests	1.871
Forests	1.78884
Forests	1.40264
Forests	1.69335
Forests	2.24964
Forests	1.50054
Forests	1.14869
Forests	-0.188988
Forests	2.48431
Forests	2.34382
Forests	3.17353
Forests	0.49425
Forests	-0.392392
Forests	1.29161
Forests	1.26973
Grasslands	0.353728
Grasslands	-0.169286
Grasslands	-0.435479
Grasslands	-1.45684
Grasslands	-1.09862
Grasslands	0.502344
Grasslands	0.571638
Grasslands	0.221949
Grasslands	1.56285
Grasslands	-0.419037
Grasslands	-0.38698
Grasslands	0.423091
Grasslands	-0.755795
Grasslands	-0.638875
Grasslands	-0.99771
Grasslands	-0.691299
Grasslands	-0.153983
Grasslands	0.31237
Grasslands	0.00878512
Grasslands	-1.18313
Grasslands	1.14316
Grasslands	0.612426
Grasslands	0.996679
Grasslands	1.07521
Grasslands	1.59565
Grasslands	1.10422
Grasslands	1.93575
Grasslands	1.02967
Grasslands	-0.684206
Grasslands	1.09025
Grasslands	1.57108
Grasslands	1.78521
Grasslands	0.51603
Grasslands	-0.171076
Grasslands	1.27229
Grasslands	0.238222
Grasslands	1.25076
Grasslands	-0.745589
Grasslands	0.0728362
Grasslands	1.50671
Grasslands	-0.554258
Grasslands	0.558291
Grasslands	-1.22983
Grasslands	-0.76239
Grasslands	0.545861
Grasslands	0.0461845
Grasslands	0.107995
Grasslands	0.738492
Grasslands	1.96262
Grasslands	0.718521
Grasslands	1.6031
Grasslands	1.45004
Grasslands	0.966832
Grasslands	0.0843955
Grasslands	3.18043
Grasslands	1.94795
Grasslands	-1.10326
Grasslands	-0.2701
Grasslands	1.5271
Grasslands	-1.85816
Grasslands	0.287972
Grasslands	-1.28957
Grasslands	-0.146727
Grasslands	0.266868
Grasslands	1.85255
Grasslands	1.99949
Grasslands	2.41968
Grasslands	-0.960967
Grasslands	4.63416
Grasslands	3.41036
Grasslands	-2.17813
Grasslands	2.13419
Grasslands	4.47661
Grasslands	2.36319
Grasslands	1.99997
Grasslands	2.19945
Grasslands	0.99902
Grasslands	0.568361
Grasslands	1.46566
Grasslands	1.91083
Forests	-1.17455
Forests	-1.58861
Forests	-5.3776
Forests	-1.13245
Forests	0.568027
Forests	0.667718
Forests	1.60381
Forests	1.72718
Forests	1.43966
Forests	1.77055
Forests	-0.0767206
Forests	1.99712
Forests	2.71671
Forests	1.64586
Forests	2.63384
Forests	3.35789
Forests	2.60057
Forests	7.17301
Forests	-1.69418
Forests	-1.28717
Forests	-2.29962
Forests	-1.94711
Forests	0.614506
Forests	0.554971
Forests	1.24992
Forests	0.653884
Forests	0.606575
Forests	2.11321
Forests	0.947445
Forests	2.44662
Forests	-1.57764
Forests	-2.07908
Forests	-1.64535
Forests	-2.21673
Grasslands	-2.70576
Grasslands	-3.25672
Grasslands	-1.86591
Grasslands	0.317789
Grasslands	-0.869295
Grasslands	0.721047
Grasslands	-0.762807
Grasslands	0.476186
Grasslands	0.349
Grasslands	0.197603
Grasslands	-0.164315
Grasslands	0.443188
Grasslands	1.27915
Grasslands	-0.91678
Grasslands	-0.0431537
Grasslands	0.323573
Grasslands	-0.254784
Grasslands	-0.415373
Grasslands	-0.0240092
Grasslands	1.43408
Grasslands	-0.622748
Grasslands	-0.746417
Grasslands	-0.72141
Grasslands	0.0833349
Grasslands	1.0554
Grasslands	-0.182432
Grasslands	0.582774
Grasslands	1.25092
Grasslands	-0.423508
Grasslands	0.114744
Grasslands	-0.345244
Grasslands	-0.170459
Grasslands	-0.36192
Grasslands	0.628906
Grasslands	-0.110932
Grasslands	0.951862
Grasslands	1.16788
Grasslands	0.174218
Grasslands	0.451992
Grasslands	0.256037
Grasslands	-1.08832
Grasslands	-1.09891
Grasslands	-1.31273
Grasslands	-0.103847
Grasslands	-0.412522
Grasslands	0.348031
Grasslands	0.331622
Grasslands	0.820947
Grasslands	-0.466995
Grasslands	-0.609158
Grasslands	-0.874658
Grasslands	-0.47263
Grasslands	-0.116646
Grasslands	-0.46444
Grasslands	-0.170153
Grasslands	-0.519562
Grasslands	0.519519
Grasslands	-0.170832
Grasslands	1.03223
Grasslands	-0.165808
Grasslands	0.379597
Grasslands	0.373531
Grasslands	0.408897
Grasslands	0.814657
Grasslands	-0.82858
Grasslands	-0.33181
Grasslands	-0.692241
Grasslands	0.123106
Grasslands	0.0020323
Grasslands	-0.126149
Grasslands	0.123075
Grasslands	-0.780684
Grasslands	1.94887
Grasslands	2.19018
Grasslands	2.43528
Grasslands	2.20837
Grasslands	2.359
Grasslands	2.61657
Grasslands	2.82384
Grasslands	1.66484
Forests	2.34803
Forests	1.09478
Forests	2.95165
Forests	1.32841
Forests	1.94256
Forests	0.91562
Forests	1.30278
Forests	1.2493
Forests	-0.589031
Forests	0.26451
Forests	0.0967788
Forests	0.980194
Forests	0.89803
Forests	0.871298
Forests	1.07371
Forests	0.553259
Forests	-0.662806
Forests	0.639435
Forests	-0.138107
Forests	1.12764
Forests	0.131507
Forests	0.476693
Forests	-0.39744
Forests	-0.215442
Forests	-0.44093
Forests	-2.04499
Forests	0.237222
Forests	0.128107
Forests	1.53096
Forests	0.726683
Grasslands	-0.0953139
Grasslands	0.268415
Grasslands	0.0696468
Grasslands	-0.58848
Grasslands	0.918946
Grasslands	3.05088
Grasslands	-4.3706
Grasslands	0.630239
Grasslands	-2.94162
Grasslands	-1.05885
Grasslands	-1.65692
Grasslands	-2.39215
Grasslands	-2.39215
Grasslands	-2.83723
Grasslands	-2.39215
Grasslands	0.959151
Grasslands	-2.08047
Grasslands	-2.09209
Grasslands	-1.74968
Grasslands	0.146587
Grasslands	-3.1516
Grasslands	-4.54393
Grasslands	0.177281
Grasslands	-3.11628
Grasslands	-3.91965
Grasslands	-1.61839
Grasslands	0.289533
Grasslands	-0.818856
Grasslands	-0.362634
Grasslands	0.172044
Grasslands	0.523308
Grasslands	-0.844574
Grasslands	0.0244373
Grasslands	0.588982
Grasslands	0.910008
Grasslands	0.492307
Grasslands	1.97515
Grasslands	1.06635
Grasslands	0.406277
Grasslands	0.850599
Grasslands	-2.03853
Grasslands	-2.3932
Grasslands	-2.61123
Grasslands	-2.54356
Grasslands	-2.98542
Grasslands	-1.42302
Grasslands	-0.109889
Grasslands	-1.85597
Grasslands	-0.889165
Grasslands	-0.181798
Grasslands	-1.16969
Grasslands	-0.561245
Grasslands	-0.257414
Grasslands	0.494566
Grasslands	0.036683
Grasslands	-1.07855
Grasslands	0.42445
Grasslands	0.353806
Grasslands	0.302543
Grasslands	-0.260237
Grasslands	0.0564308
Grasslands	0.559679
Grasslands	0.898752
Grasslands	1.16105
Grasslands	-2.99866
Grasslands	1.52876
Grasslands	2.78105
Grasslands	3.12275
Grasslands	-3.67238
Grasslands	1.4396
Grasslands	2.07559
Grasslands	2.19475

## Sheet: Fig 2i
Vegetation	SPI_skew
Forests	1.15273
Forests	1.592
Forests	1.272
Forests	0.93942
Forests	2.52759
Forests	1.77148
Forests	1.73287
Forests	1.37834
Forests	1.21784
Forests	1.01509
Forests	1.74781
Forests	0.196732
Forests	0.445095
Forests	-1.48361
Forests	0.614977
Forests	0.666459
Forests	1.42767
Forests	2.60983
Forests	1.75702
Forests	2.94109
Forests	-1.02552
Forests	-0.543042
Forests	-0.861354
Forests	-0.177532
Forests	1.91736
Forests	0.559634
Forests	3.66684
Forests	3.18456
Forests	0.566923
Forests	0.419263
Forests	1.37974
Forests	0.178712
Forests	1.35519
Forests	1.88773
Forests	1.47314
Forests	1.70459
Forests	0.81944
Forests	1.15958
Forests	1.05826
Forests	0.35008
Forests	-0.463217
Forests	0.704335
Forests	0.351461
Forests	-1.6274
Grasslands	1.28352
Grasslands	0.02069
Grasslands	-0.704639
Grasslands	0.771409
Grasslands	0.9714
Grasslands	2.38835
Grasslands	2.77253
Grasslands	0.51629
Grasslands	1.38177
Grasslands	-0.522187
Grasslands	0.0531085
Grasslands	0.44519
Grasslands	-0.230804
Grasslands	-0.671698
Grasslands	-0.787773
Grasslands	-0.610648
Grasslands	0.239959
Grasslands	0.392849
Grasslands	0.426102
Grasslands	-1.20515
Grasslands	2.4997
Grasslands	1.55243
Grasslands	0.501024
Grasslands	1.21075
Grasslands	1.03091
Grasslands	1.39731
Grasslands	-0.296616
Grasslands	-0.765117
Grasslands	0.729154
Grasslands	2.39195
Grasslands	0.627618
Grasslands	1.29028
Grasslands	1.42613
Grasslands	0.214791
Grasslands	-0.000665853
Grasslands	1.1181
Grasslands	1.23102
Grasslands	-0.118318
Grasslands	0.198436
Grasslands	1.13209
Grasslands	2.30918
Grasslands	-0.374392
Grasslands	-1.1842
Grasslands	-0.258283
Grasslands	0.849497
Grasslands	-0.157896
Grasslands	-0.197204
Grasslands	-0.532876
Grasslands	0.0261303
Grasslands	0.00972272
Grasslands	1.61257
Grasslands	1.11553
Grasslands	0.567782
Grasslands	0.829103
Grasslands	0.0605995
Grasslands	-0.0591123
Grasslands	1.21684
Grasslands	0.423331
Grasslands	1.64616
Grasslands	0.327619
Grasslands	0.0712505
Grasslands	0.103243
Grasslands	1.73046
Grasslands	1.42875
Grasslands	1.76596
Grasslands	1.96884
Grasslands	1.84613
Grasslands	2.4664
Grasslands	2.53288
Grasslands	-0.357322
Grasslands	0.363123
Grasslands	1.6933
Grasslands	5.91532
Grasslands	3.23263
Grasslands	1.6512
Grasslands	2.21833
Grasslands	1.40287
Grasslands	-3.15375
Grasslands	1.52741
Grasslands	2.14657
Forests	1.92002
Forests	2.30612
Forests	3.91352
Forests	3.50993
Forests	0.242492
Forests	-0.346823
Forests	0.41395
Forests	-0.581003
Forests	0.616635
Forests	0.616281
Forests	0.260122
Forests	1.68531
Forests	1.28075
Forests	1.80662
Forests	1.72795
Forests	1.72533
Forests	1.41739
Forests	1.65771
Forests	-1.6822
Forests	-1.41655
Forests	-2.28197
Forests	-2.11248
Forests	0.137679
Forests	0.560328
Forests	1.41881
Forests	1.9571
Forests	0.329617
Forests	1.65125
Forests	1.39937
Forests	0.924962
Forests	1.25112
Forests	0.94055
Forests	1.15229
Forests	1.73238
Grasslands	-6.26978
Grasslands	-4.1514
Grasslands	-3.1422
Grasslands	-0.704105
Grasslands	-2.21291
Grasslands	-1.95676
Grasslands	-1.01751
Grasslands	-0.559641
Grasslands	0.666741
Grasslands	0.36026
Grasslands	0.258271
Grasslands	1.25806
Grasslands	0.275612
Grasslands	2.05321
Grasslands	2.57446
Grasslands	2.2395
Grasslands	0.349472
Grasslands	-0.0400921
Grasslands	0.816457
Grasslands	0.955023
Grasslands	-0.0701885
Grasslands	-0.441208
Grasslands	-0.490396
Grasslands	-0.050054
Grasslands	-1.37243
Grasslands	-0.0799381
Grasslands	-1.89347
Grasslands	-0.921159
Grasslands	-1.91196
Grasslands	1.07707
Grasslands	-0.288404
Grasslands	-0.110169
Grasslands	-0.698652
Grasslands	0.650505
Grasslands	0.878776
Grasslands	0.981729
Grasslands	0.767655
Grasslands	1.18537
Grasslands	0.621506
Grasslands	0.501094
Grasslands	-1.10713
Grasslands	-1.28666
Grasslands	-1.41547
Grasslands	-0.275115
Grasslands	0.0872698
Grasslands	-1.54019
Grasslands	1.31493
Grasslands	-0.0376468
Grasslands	-0.692291
Grasslands	-0.671281
Grasslands	-1.48822
Grasslands	-0.632571
Grasslands	-0.491958
Grasslands	0.263303
Grasslands	-0.321932
Grasslands	-0.821618
Grasslands	0.028416
Grasslands	0.50973
Grasslands	-0.378389
Grasslands	0.209536
Grasslands	0.179313
Grasslands	0.059432
Grasslands	0.118177
Grasslands	0.114134
Grasslands	0.726192
Grasslands	2.79538
Grasslands	1.31784
Grasslands	2.68915
Grasslands	2.47545
Grasslands	2.1695
Grasslands	5.43397
Grasslands	-0.0546452
Grasslands	-0.0900323
Grasslands	-0.480739
Grasslands	0.985785
Grasslands	0.00306134
Grasslands	1.37646
Grasslands	-0.264102
Grasslands	0.197808
Grasslands	0.00624119
Forests	0.703335
Forests	-1.19491
Forests	0.676154
Forests	1.25445
Forests	0.0241437
Forests	1.13871
Forests	1.50265
Forests	0.558137
Forests	-0.557829
Forests	-1.12342
Forests	-0.658544
Forests	2.57471
Forests	2.01282
Forests	1.72375
Forests	1.65269
Forests	0.874729
Forests	3.80097
Forests	2.30576
Forests	1.49067
Forests	0.455738
Forests	0.281719
Forests	0.983079
Forests	1.28153
Forests	0.418745
Forests	0.518372
Forests	2.57389
Forests	1.94274
Forests	0.433993
Forests	4.35582
Forests	1.2076
Grasslands	-0.308485
Grasslands	0.129488
Grasslands	-0.955051
Grasslands	-0.852568
Grasslands	0.416896
Grasslands	-1.23817
Grasslands	-4.25959
Grasslands	0.875644
Grasslands	3.24096
Grasslands	3.94366
Grasslands	1.81091
Grasslands	2.60597
Grasslands	2.57974
Grasslands	2.98937
Grasslands	2.5992
Grasslands	1.75359
Grasslands	2.16806
Grasslands	2.15264
Grasslands	1.79746
Grasslands	-0.012098
Grasslands	3.62332
Grasslands	4.68156
Grasslands	-0.107774
Grasslands	3.44167
Grasslands	1.468
Grasslands	0.688742
Grasslands	1.2401
Grasslands	0.700041
Grasslands	0.299948
Grasslands	1.00574
Grasslands	0.659828
Grasslands	0.437485
Grasslands	0.81271
Grasslands	0.945379
Grasslands	2.80608
Grasslands	1.00452
Grasslands	2.01271
Grasslands	1.47467
Grasslands	0.75932
Grasslands	1.56315
Grasslands	2.4455
Grasslands	3.69879
Grasslands	3.00901
Grasslands	3.28196
Grasslands	2.42514
Grasslands	1.97494
Grasslands	-0.274772
Grasslands	0.493871
Grasslands	-0.848647
Grasslands	-0.329738
Grasslands	-1.45283
Grasslands	0.0880809
Grasslands	0.76635
Grasslands	0.748697
Grasslands	0.814294
Grasslands	2.0414
Grasslands	1.37251
Grasslands	1.27166
Grasslands	0.569391
Grasslands	0.603028
Grasslands	0.772828
Grasslands	1.56973
Grasslands	1.25945
Grasslands	1.1648
Grasslands	2.21965
Grasslands	3.17733
Grasslands	3.49351
Grasslands	7.43721
Grasslands	3.06304
Grasslands	2.42897
Grasslands	6.01213
Grasslands	4.22052

[truncated: 35 more sheets: Fig 2j, Fig 2k, Fig 2l, Fig 3, Fig 4a, Fig 4b, Fig 4c, Fig 4d, Fig 4e, Fig 4f, Fig 4g, Fig 4h, Fig 4i, Fig 4j, Fig 4k, Fig 4l, Fig 5, Table S3, Table S4, Table S5 …]
